# Supplementary material for: Clinical, pathological, and comprehensive molecular analysis of the uterine clear cell carcinoma: a retrospective national study from TMRG and GINECO network
Source: J Transl Med. 2023 Jun 23;21:408. doi: 10.1186/s12967-023-04264-7 (PMC10288685; doi:10.1186/s12967-023-04264-7)
Supplement: Supplementary file 1 — Additional file 1: Table S1. V11 NGS panel. [file 12967_2023_4264_MOESM1_ESM.xlsx]

## Sheet: Feuille1
Table S1. V11 NGS panel (IPC_TS_SureSelect)
ABL1
ABL2
ACVR1
ACVR1B
ACVR2A
ADAMTS16
ADNP
AFF2
AIP
AJUBA
AKAP9
AKT1
AKT2
AKT3
ALDOA
ALK
ALKBH6
ALOX12B
AMER1
ANGPT2
ANK3
ANKRD11
APC
APOB
AR
ARAF
ARG1
ARHGAP35
ARID1A
ARID1B
ARID2
ARID5B
ASXL1
ASXL2
ASXL3
ATM
ATR
ATRIP
ATRNL1
ATRX
AURKA
AURKB
AXIN1
AXIN2
AXL
B2M
BABAM1
BAP1
BARD1
BBC3
BCL10
BCL2
BCL2L1
BCL2L11
BCL6
BCLAF1
BCOR
BIRC3
BIVM-ERCC5
BLK
BLM
BMPR1A
BOLA2
BOLA2B
BRAF
BRCA1
BRCA2
BRD4
BRIP1
BTK
BUB1B
C3orf70
CACNA1S
CALR
CAP2
CARD11
CASP8
CBFB
CBL
CBLB
CCDC107
CCDC6
CCL2
CCND1
CCND2
CCND3
CCNE1
CCR4
CD22
CD248
CD274
CD276
CD33
CD38
CD3E
CD3EAP
CD3G
CD4
CD40
CD52
CD70
CD74
CD79A
CD79B
CDC27
CDC73
CDH1
CDK12
CDK4
CDK6
CDK8
CDKN1A
CDKN1B
CDKN1C
CDKN2A
CDKN2B
CDKN2C
CEBPA
CENPA
CENPF
CEP57
CHD4
CHEK1
CHEK2
CHURC1-FNTB
CIC
CMYA5
CNOT3
COL6A3
CRB1
CREBBP
CRKL
CRLF2
CSF1R
CSF3R
CSMD3
CTCF
CTGF
CTLA4
CTNNA1
CTNNB1
CUL3
CUX1
CXCR4
CYLD
DAXX
DCUN1D1
DDB2
DDR1
DDR2
DHFR
DIAPH1
DIAPH2
DICER1
DIS3
DIS3L2
DLL4
DMD
DNA2
DNAJB1
DNER
DNMT1
DNMT3A
DNMT3B
DOT1L
DSCAM
DYNC1H1
E2F3
ECT2L
EED
EGFL7
EGFR
EIF1AX
EIF2S2
EIF4A2
EIF4E
ELF3
EME1
EME2
EP300
EPCAM
EPHA2
EPHA3
EPHA5
EPHA6
EPHA7
EPHB1
EPHB2
ERBB2
ERBB2IP
ERBB3
ERBB4
ERCC1
ERCC2
ERCC3
ERCC4
ERCC5
ERG
ERRFI1
ESR1
ETV1
ETV6
EWSR1
EXO1
EXT1
EXT2
EZH2
EZR
FAM135B
FAM175A
FAM20A
FAM46C
FANCA
FANCB
FANCC
FANCD2
FANCD2OS
FANCE
FANCF
FANCG
FANCI
FANCL
FANCM
FAT1
FBXO11
FBXW7
FEN1
FES
FGF19
FGF3
FGF4
FGFR1
FGFR2
FGFR3
FGFR4
FGR
FH
FLCN
FLT1
FLT3
FLT4
FNTA
FNTB
FOXA1
FOXL2
FOXO1
FOXP1
FOXQ1
FRK
FSBP
FUBP1
FYN
FZD7
GALNT12
GATA1
GATA2
GATA3
GATA6
GEN1
GLI1
GNA11
GNAQ
GNAS
GNPTAB
GOT1
GPC3
GPNMB
GPR149
GPS2
GPSM3
GREM1
GRIN2A
GRM1
GSK3B
H2AFX
H3F3A
H3F3B
H3F3C
HCK
HEATR5B
HFE
HGF
HLA-A
HIST1H1C
HIST1H2BD
HIST1H3A
HIST1H3B
HIST1H3C
HIST1H3D
HIST1H3E
HIST1H3F
HIST1H3G
HIST1H3H
HIST1H3I
HIST1H3J
HIST2H3A
HIST2H3C
HIST2H3D
HIST3H3
HNF1A
HOXB13
HRAS
HSPG2
HUS1
ICAM1
ICOSLG
ID3
IDH1
IDH2
IFNGR1
IGF1
IGF1R
IGF2
IGSF10
IKBKE
IKZF1
IL10
IL12A
IL12B
IL1B
IL23A
IL2RA
IL2RB
IL6R
IL7R
ING1
INHA
INHBA
INO80
INPP4A
INPP4B
INPPL1
INS-IGF2
INSR
INSRR
IP6K1
IPO7
IRF4
IRF6
IRS1
IRS2
ITGA4
ITGAL
ITGAV
ITK
JAK1
JAK2
JAK3
JUN
KDM5A
KDM5C
KDM6A
KDR
KEAP1
KIT
KLC1
KLF4
KLHL8
KMT2A
KMT2B
KMT2C
KMT2D
KRAS
L3MBTL3
L3MBTL4
LATS1
LATS2
LCK
LCP1
LDLRAD2
LEPROTL1
LIG1
LIG3
LIG4
LMO1
NA
LRP1B
LRRC1
LRRC7
LTK
LYN
MAD2L2
MADD
MALT1
MAP2
MAP2K1
MAP2K2
MAP2K4
MAP3K1
MAP3K10
MAP3K13
MAP3K14
MAP3K4
MAP3K9
MAP4K3
MAPK1
MAPK3
MAPK4
MAX
MBD1
MBTPS1
MCL1
MCPH1
MDC1
MDM2
MDM4
MDN1
MECOM
MED12
MED12L
MED23
MEF2B
MEF2BNB-MEF2B
MEN1
MET
MFSD11
MGA
MICALCL
MINK1
MITF
MLH1
MLH3
MLIP
MLLT4
MLX
MORC4
MPL
MRE11A
MS4A1
MSH2
MSH3
MSH6
MSLN
MST1
MST1R
MTOR
MTUS1
MUC1
MUS81
MUTYH
MXRA5
MYB
MYC
MYCL
MYCN
MYD88
MYH2
MYH9
MYOD1
NAB2
NAV3
NBN
NBPF1
NCAM1
NCOA3
NCOR1
NCOR2
NEB
NEGR1
NF1
NF2
NFE2L2
NFKBIA
NGF
NHEJ1
NKX2-1
NKX3-1
NOTCH1
NOTCH2
NOTCH3
NOTCH4
NOV
NPM1
NR1I2
NRAS
NSD1
NSMCE1
NSMCE2
NSMCE4A
NTN4
NTRK1
NTRK2
NTRK3
NUP93
NUTM1
OTUD7A
OXSR1
PACRG
PAK1
PAK6
PAK7
PALB2
PARD3
PARK2
PARP1
PARP2
PARP3
PARP4
PARP9
PAX5
PAX8
PBRM1
PCBP1
PCNA
PDCD1
PDGFRA
PDGFRB
PDPK1
PGR
PHF6
PHOX2B
PIF1
PIGF
PIK3C2G
PIK3C3
PIK3CA
PIK3CB
PIK3CD
PIK3CG
PIK3R1
PIK3R2
PIK3R3
PIM1
PINK1
PLCG2
PLK1
PLK2
PMAIP1
PMS1
PMS2
PNRC1
POLA1
POLD1
POLD2
POLD3
POLD4
POLE
POLG
POLQ
PPM1D
PPP2R1A
PPP2R5C
PPP6C
PRDM1
PREX2
PRF1
PRICKLE1
PRICKLE2
PRKACA
PRKAR1A
PRKCB
PRKCE
PRKCG
PRKCH
PRKCQ
PRKDC
PRSS1
PSMB5
PSMC3IP
PTCH1
PTCH2
PTEN
PTK2
PTK7
PTPN11
PTPRD
PTPRS
PTPRT
PYROXD1
RAB35
RAC1
RAC2
RAD1
RAD17
RAD18
RAD21
RAD50
RAD51
RAD51AP1
RAD51B
RAD51C
RAD51D
RAD52
RAD54B
RAD54L
RAD9A
RAD9B
RAF1
RARA
RASA1
RB1
RBBP8
RBM10
RECQL
RECQL4
RECQL5
REL
RET
REV1
REV3L
RFC1
RFC2
RFC3
RFC4
RFC5
RFWD2
RHBDF2
RHEB
RHOA
RHOQ
RICTOR
RIF1
RIPK4
RIT1
RNF43
RNF8
ROBO1
ROBO2
ROR1
ROR2
ROS1
RPA1
RPA2
RPA3
RPA4
RPL22
RPS6KA4
RPS6KB2
RPS6KC1
RPTOR
RSBN1L
RTEL1
RUNX1
RUNX2
RUNX3
RXRA
RYBP
SACS
SBDS
SCRIB
SDCCAG8
SDHA
SDHAF2
SDHB
SDHC
SDHD
SELP
SETD2
SF3B1
SGK1
SH2B3
SH2D1A
SH2D2A
SHQ1
SIK1
SIRT1
SIRT4
SLAMF7
SLC1A3
SLC44A3
SLC4A5
SLIT2
SLX1A
SLX1B
SLX4
SMAD2
SMAD3
SMAD4
SMARCA2
SMARCA4
SMARCA5
SMARCAD1
SMARCAL1
SMARCB1
SMARCD1
SMO
SNAPC5
SNX25
SOCS1
SOS1
SOX17
SOX2
SOX9
SPEN
SPOP
SRC
SRSF2
STAG2
STAT3
STAT5A
STAT5B
STAT6
STK11
STK40
STX2
SUFU
SUPT3H
SUZ12
SYK
SYNE1
TAF1
TAOK1
TAP1
TBC1D1
TBC1D12
TBCD
TBL1XR1
TBX3
TCEB1
TCF3
TCF7L2
TCP11L2
TDP1
TEK
TERT
TET1
TET2
TET3
TFE3
TGFB2
TGFB3
TGFBR1
TGFBR2
TMEM127
TMPRSS2
TNFAIP3
TNFRSF10A
TNFRSF10B
TNFRSF11A
TNFRSF12A
TNFRSF14
TNFRSF8
TNFRSF9
TNFSF13B
TOE1
TOP1
TP53
TP53BP1
TP63
TPX2
TRAF2
TRAF7
TREX1
TRIM23
TRPC1
TSC1
TSC2
TSHR
TSPAN1
TTLL9
TXNDC8
U2AF1
UBE2N
UBXN11
UIMC1
USH2A
USP9X
VANGL1
VANGL2
VEGFA
VEGFB
VHL
VRK2
VTCN1
WEE1
WRN
WT1
XBP1
XIAP
XPA
XPC
XPO1
XRCC1
XRCC2
XRCC3
XRCC4
XRCC5
XRCC6
YAP1
YES1
ZFHX3
ZFP36L1
ZHX2
ZMYND10
ZNF143
ZNF217
ZNF276
ZNF471
ZNF620
ZNF703
ZNF750
ZNRF3
ZRANB3
ZRSR2
