# Supplementary material for: Clinical, pathological, and comprehensive molecular analysis of the uterine clear cell carcinoma: a retrospective national study from TMRG and GINECO network
Source: J Transl Med. 2023 Jun 23;21:408. doi: 10.1186/s12967-023-04264-7 (PMC10288685; doi:10.1186/s12967-023-04264-7)
Supplement: Supplementary file 2 — Additional file 2: Table S2. Genes added to the Cancer Pathway panel for transcriptomic analyses. [file 12967_2023_4264_MOESM2_ESM.xlsx]

## Sheet: Feuil1
Table S2. Genes added to the Cancer Pathway panel for transcriptomic analyzes
	Accession	HUGO Gene
1	NM_001082486.1	ACD
2	NM_014034.2	ASF1A
3	NM_018154.2	ASF1B
4	NM_003600.2	AURKA
5	NM_000057.2	BLM
6	NM_025099.5	CTC1
7	NM_000125.2	ESR1
8	NM_005322.2	HIST1H1B
9	NM_003509.2	HIST1H2AI
10	NM_021058.3	HIST1H2BJ
11	NM_024675.3	PALB2
12	NM_000535.5	PMS2
13	NM_015450.2	POT1
14	NM_001177663.1	RIF1
15	NM_032444.2	SLX4
16	NM_014140.3	SMARCAL1
17	NM_003352.4	SUMO1
18	NR_001566.1	TERC
19	NM_003218.3	TERF1
20	NM_005652.2	TERF2
21	NM_018975.2	TERF2IP
22	NM_198253.1	TERT
23	NM_001099274.1	TINF2
24	NM_004618.3	TOP3A
25	ENST00000316024.1	WRAP53
26	NM_006297.2	XRCC1
27	NM_001100119.1	XRCC3
28	NM_021141.3	XRCC5
29	NM_001469.3	XRCC6
