# Supplementary material for: Clinical, pathological, and comprehensive molecular analysis of the uterine clear cell carcinoma: a retrospective national study from TMRG and GINECO network
Source: J Transl Med. 2023 Jun 23;21:408. doi: 10.1186/s12967-023-04264-7 (PMC10288685; doi:10.1186/s12967-023-04264-7)
Supplement: Supplementary file 3 — Additional file 3: Table S3. Supervised Analysis, 410 Endometrioid Endometrial Uterine Cancer (EEUC from TCGA) vs. 47 UCCC. [file 12967_2023_4264_MOESM3_ESM.xlsx]

## Sheet: onto145g
Table S4. Supervised analyses, 410 Endometrioid Endometrial Uterine Cancer (EEUC from TCGA) vs. 47 UCCC
Ontology analysis 145 genes, EEUC vs. UCCC
		up 410 EEUC vs. 47 UCCC				down 410 EEUC vs. 47 UCCC
Base	TermsID	N	Genes	p-value	q-value	N	Genes	p-value	q-value
GO_BP	GO:0001547_ANTRAL_OVARIAN_FOLLICLE_GROWTH	2	BMPR1B,ESR1	0	0
GO_BP	GO:0019372_LIPOXYGENASE_PATHWAY	2	PLA2G3,HPGD	0	0
GO_BP	GO:0071676_NEGATIVE_REGULATION_OF_MONONUCLEAR_CELL_MIGRATION	2	PLCB1,BMP5	0	0
GO_BP	GO:0098917_RETROGRADE_TRANS_SYNAPTIC_SIGNALING	2	PLCB1,BDNF	0	0
GO_MF	GO:0030284_ESTROGEN_RECEPTOR_ACTIVITY	2	ESR1,LEF1	0	0
Biocarta	BIOCARTA_EICOSANOID_PATHWAY	2	PLA2G4A,PLCB1	0	0
Reactome	REACTOME_ARACHIDONIC_ACID_METABOLISM	2	PLA2G4A,HPGD	0	0
GO_MF	GO:0003707_STEROID_HORMONE_RECEPTOR_ACTIVITY	3	ESR1,LEF1,RXRG	2.32729e-05	0.000258117
GO_BP	GO:0033559_UNSATURATED_FATTY_ACID_METABOLIC_PROCESS	4	PLA2G3,PLA2G4A,HPGD,PLA2G10	7.32784e-05	0.00249275
GO_BP	GO:0006692_PROSTANOID_METABOLIC_PROCESS	3	PLA2G3,PLA2G4A,HPGD	0.000110174	0.00362081
GO_BP	GO:0006636_UNSATURATED_FATTY_ACID_BIOSYNTHETIC_PROCESS	3	PLA2G3,PLA2G4A,HPGD	0.000110174	0.00362081
GO_MF	GO:0016298_LIPASE_ACTIVITY	5	PLA2G3,PLA2G4A,PLCE1,PLCB1,PLA2G10	0.000116775	0.00118722
GO_MF	GO:0004620_PHOSPHOLIPASE_ACTIVITY	5	PLA2G3,PLA2G4A,PLCE1,PLCB1,PLA2G10	0.000116775	0.00118722
GO_BP	GO:0072330_MONOCARBOXYLIC_ACID_BIOSYNTHETIC_PROCESS	4	PLA2G3,PLA2G4A,FGF19,HPGD	0.00015592	0.00495621
GO_BP	GO:0008277_REGULATION_OF_G_PROTEIN_COUPLED_RECEPTOR_SIGNALING_PATHWAY	4	GNG4,PLCE1,PLCB1,FGF8	0.00015592	0.00495621
GO_BP	GO:1901571_FATTY_ACID_DERIVATIVE_TRANSPORT	4	MAP2K6,PLA2G3,PLA2G4A,PLA2G10	0.000294911	0.00823055
GO_BP	GO:0001676_LONG_CHAIN_FATTY_ACID_METABOLIC_PROCESS	3	PLA2G4A,HPGD,PLA2G10	0.000312963	0.00823055
GO_BP	GO:0046473_PHOSPHATIDIC_ACID_METABOLIC_PROCESS	3	PLA2G3,PLA2G4A,PLA2G10	0.000312963	0.00823055
GO_BP	GO:0036148_PHOSPHATIDYLGLYCEROL_ACYL_CHAIN_REMODELING	3	PLA2G3,PLA2G4A,PLA2G10	0.000312963	0.00823055
GO_BP	GO:0046471_PHOSPHATIDYLGLYCEROL_METABOLIC_PROCESS	3	PLA2G3,PLA2G4A,PLA2G10	0.000312963	0.00823055
Reactome	REACTOME_ACYL_CHAIN_REMODELLING_OF_PG	3	PLA2G3,PLA2G4A,PLA2G10	0.000312963	0.00839309
GO_BP	GO:0007340_ACROSOME_REACTION	2	PLCB1,PLA2G10	0.000343824	0.00823055
GO_BP	GO:0097065_ANTERIOR_HEAD_DEVELOPMENT	2	COL2A1,BMP5	0.000343824	0.00823055
GO_BP	GO:0002686_NEGATIVE_REGULATION_OF_LEUKOCYTE_MIGRATION	2	PLCB1,BMP5	0.000343824	0.00823055
GO_BP	GO:0034638_PHOSPHATIDYLCHOLINE_CATABOLIC_PROCESS	2	PLA2G4A,PLA2G10	0.000343824	0.00823055
GO_BP	GO:0046337_PHOSPHATIDYLETHANOLAMINE_METABOLIC_PROCESS	2	PLA2G3,PLA2G10	0.000343824	0.00823055
GO_BP	GO:0007200_PHOSPHOLIPASE_C_ACTIVATING_G_PROTEIN_COUPLED_RECEPTOR_SIGNALING_PATHWAY	2	ESR1,PLCE1	0.000343824	0.00823055
GO_BP	GO:2000344_POSITIVE_REGULATION_OF_ACROSOME_REACTION	2	PLCB1,PLA2G10	0.000343824	0.00823055
GO_BP	GO:1903793_POSITIVE_REGULATION_OF_ANION_TRANSPORT	2	MAP2K6,PLA2G10	0.000343824	0.00823055
GO_BP	GO:2000193_POSITIVE_REGULATION_OF_FATTY_ACID_TRANSPORT	2	MAP2K6,PLA2G10	0.000343824	0.00823055
GO_BP	GO:1905516_POSITIVE_REGULATION_OF_FERTILIZATION	2	PLCB1,PLA2G10	0.000343824	0.00823055
GO_BP	GO:0032892_POSITIVE_REGULATION_OF_ORGANIC_ACID_TRANSPORT	2	MAP2K6,PLA2G10	0.000343824	0.00823055
GO_BP	GO:0060046_REGULATION_OF_ACROSOME_REACTION	2	PLCB1,PLA2G10	0.000343824	0.00823055
GO_BP	GO:0080154_REGULATION_OF_FERTILIZATION	2	PLCB1,PLA2G10	0.000343824	0.00823055
GO_BP	GO:0032306_REGULATION_OF_PROSTAGLANDIN_SECRETION	2	MAP2K6,PLA2G10	0.000343824	0.00823055
GO_BP	GO:0021903_ROSTROCAUDAL_NEURAL_TUBE_PATTERNING	2	FGF8,SOX17	0.000343824	0.00823055
Reactome	REACTOME_CREB3_FACTORS_ACTIVATE_GENES	2	CREB3L4,CREB3L1	0.000343824	0.00845234
GO_BP	GO:1901568_FATTY_ACID_DERIVATIVE_METABOLIC_PROCESS	4	PLA2G3,PLA2G4A,HPGD,PLA2G10	0.000511338	0.0118034
GO_BP	GO:0006690_ICOSANOID_METABOLIC_PROCESS	4	PLA2G3,PLA2G4A,HPGD,PLA2G10	0.000511338	0.0118034
GO_BP	GO:0060037_PHARYNGEAL_SYSTEM_DEVELOPMENT	4	EYA1,FGF8,BMP5,BMP4	0.000511338	0.0118034
GO_BP	GO:0032092_POSITIVE_REGULATION_OF_PROTEIN_BINDING	5	LFNG,BAMBI,BDNF,CSF3,BMP4	0.00067203	0.0145741
GO_MF	GO:0005104_FIBROBLAST_GROWTH_FACTOR_RECEPTOR_BINDING	5	FGF19,FGF8,FGF20,FGF3,FGF9	0.00067203	0.00602593
GO_BP	GO:0050482_ARACHIDONIC_ACID_SECRETION	3	PLA2G3,PLA2G4A,PLA2G10	0.000691501	0.0145741
GO_BP	GO:0006633_FATTY_ACID_BIOSYNTHETIC_PROCESS	3	PLA2G3,PLA2G4A,HPGD	0.000691501	0.0145741
GO_BP	GO:1901570_FATTY_ACID_DERIVATIVE_BIOSYNTHETIC_PROCESS	3	PLA2G3,PLA2G4A,HPGD	0.000691501	0.0145741
GO_BP	GO:0046456_ICOSANOID_BIOSYNTHETIC_PROCESS	3	PLA2G3,PLA2G4A,HPGD	0.000691501	0.0145741
GO_BP	GO:0036151_PHOSPHATIDYLCHOLINE_ACYL_CHAIN_REMODELING	3	PLA2G3,PLA2G4A,PLA2G10	0.000691501	0.0145741
GO_BP	GO:0036152_PHOSPHATIDYLETHANOLAMINE_ACYL_CHAIN_REMODELING	3	PLA2G3,PLA2G4A,PLA2G10	0.000691501	0.0145741
GO_BP	GO:0006658_PHOSPHATIDYLSERINE_METABOLIC_PROCESS	3	PLA2G3,PLA2G4A,PLA2G10	0.000691501	0.0145741
GO_MF	GO:0047498_CALCIUM_DEPENDENT_PHOSPHOLIPASE_A2_ACTIVITY	3	PLA2G3,PLA2G4A,PLA2G10	0.000691501	0.00602593
GO_MF	GO:0004623_PHOSPHOLIPASE_A2_ACTIVITY	3	PLA2G3,PLA2G4A,PLA2G10	0.000691501	0.00602593
GO_MF	GO:0102567_PHOSPHOLIPASE_A2_ACTIVITY_CONSUMING_1_2_DIPALMITOYLPHOSPHATIDYLCHOLINE	3	PLA2G3,PLA2G4A,PLA2G10	0.000691501	0.00602593
Reactome	REACTOME_ACYL_CHAIN_REMODELLING_OF_PC	3	PLA2G3,PLA2G4A,PLA2G10	0.000691501	0.0135995
Reactome	REACTOME_ACYL_CHAIN_REMODELLING_OF_PE	3	PLA2G3,PLA2G4A,PLA2G10	0.000691501	0.0135995
KEGG	hsa00590__Arachidonic_acid_metabolism	3	PLA2G3,PLA2G4A,PLA2G10	0.000691501	0.0307785
KEGG	hsa00591__Linoleic_acid_metabolism	3	PLA2G3,PLA2G4A,PLA2G10	0.000691501	0.0307785
KEGG	hsa00592__alpha_Linolenic_acid_metabolism	3	PLA2G3,PLA2G4A,PLA2G10	0.000691501	0.0307785
Reactome	REACTOME_PHOSPHOLIPASE_C_MEDIATED_CASCADE_FGFR4	4	FGF19,FGF8,FGF20,FGF9	0.000829057	0.0152857
GO_BP	GO:1901862_NEGATIVE_REGULATION_OF_MUSCLE_TISSUE_DEVELOPMENT	4	LEF1,FGF8,FGF3,BMP4	0.00127423	0.0232009
GO_BP	GO:0019369_ARACHIDONIC_ACID_METABOLIC_PROCESS	2	PLA2G4A,PLA2G10	0.00130548	0.0232009
GO_BP	GO:0060710_CHORIO_ALLANTOIC_FUSION	2	LEF1,BMP5	0.00130548	0.0232009
GO_BP	GO:0007616_LONG_TERM_MEMORY	2	GRIN1,RASGRF1	0.00130548	0.0232009
GO_BP	GO:0046460_NEUTRAL_LIPID_BIOSYNTHETIC_PROCESS	2	PLA2G4A,PLCE1	0.00130548	0.0232009
GO_BP	GO:0045836_POSITIVE_REGULATION_OF_MEIOTIC_NUCLEAR_DIVISION	2	PLCB1,NPM2	0.00130548	0.0232009
GO_BP	GO:0032310_PROSTAGLANDIN_SECRETION	2	MAP2K6,PLA2G10	0.00130548	0.0232009
GO_BP	GO:0015732_PROSTAGLANDIN_TRANSPORT	2	MAP2K6,PLA2G10	0.00130548	0.0232009
GO_BP	GO:0046457_PROSTANOID_BIOSYNTHETIC_PROCESS	2	PLA2G3,PLA2G4A	0.00130548	0.0232009
GO_BP	GO:0060687_REGULATION_OF_BRANCHING_INVOLVED_IN_PROSTATE_GLAND_MORPHOGENESIS	2	ESR1,BMP4	0.00130548	0.0232009
GO_BP	GO:0032303_REGULATION_OF_ICOSANOID_SECRETION	2	MAP2K6,PLA2G10	0.00130548	0.0232009
GO_BP	GO:0014807_REGULATION_OF_SOMITOGENESIS	2	LFNG,NKD1	0.00130548	0.0232009
GO_MF	GO:0004629_PHOSPHOLIPASE_C_ACTIVITY	2	PLCE1,PLCB1	0.00130548	0.0106524
Reactome	REACTOME_FATTY_ACID_METABOLISM	2	PLA2G4A,HPGD	0.00130548	0.0226539
KEGG	hsa04975__Fat_digestion_and_absorption	2	PLA2G3,PLA2G10	0.00130548	0.0307785
GO_BP	GO:0046470_PHOSPHATIDYLCHOLINE_METABOLIC_PROCESS	3	PLA2G3,PLA2G4A,PLA2G10	0.00130972	0.0232009
GO_BP	GO:0032370_POSITIVE_REGULATION_OF_LIPID_TRANSPORT	3	MAP2K6,MYB,PLA2G10	0.00130972	0.0232009
GO_BP	GO:0051446_POSITIVE_REGULATION_OF_MEIOTIC_CELL_CYCLE	3	LFNG,PLCB1,NPM2	0.00130972	0.0232009
GO_MF	GO:0052689_CARBOXYLIC_ESTER_HYDROLASE_ACTIVITY	3	PLA2G3,PLA2G4A,PLA2G10	0.00130972	0.0106524
KEGG	hsa00564__Glycerophospholipid_metabolism	3	PLA2G3,PLA2G4A,PLA2G10	0.00130972	0.0307785
KEGG	hsa00565__Ether_lipid_metabolism	3	PLA2G3,PLA2G4A,PLA2G10	0.00130972	0.0307785
GO_BP	GO:0007613_MEMORY	5	GRIN1,RASGRF1,PLCB1,PAK5,BDNF	0.00131619	0.0232009
GO_BP	GO:0015849_ORGANIC_ACID_TRANSPORT	5	MAP2K6,PLA2G3,PLA2G4A,BDNF,PLA2G10	0.00131619	0.0232009
GO_BP	GO:0015711_ORGANIC_ANION_TRANSPORT	5	MAP2K6,PLA2G3,PLA2G4A,BDNF,PLA2G10	0.00131619	0.0232009
GO_BP	GO:0009953_DORSAL_VENTRAL_PATTERN_FORMATION	5	BMPR1B,FGF8,HHIP,CXXC4,BMP4	0.00177725	0.0310458
Reactome	REACTOME_FGFR1_LIGAND_BINDING_AND_ACTIVATION	4	FGF8,FGF20,FGF3,FGF9	0.00187484	0.0307265
GO_BP	GO:1905114_CELL_SURFACE_RECEPTOR_SIGNALING_PATHWAY_INVOLVED_IN_CELL_CELL_SIGNALING	15	FZD10,GRIN1,BAMBI,WIF1,ESR1,DKK4,PLCB1,LEF1,SOX17,FGF9,CXXC4,BDNF,NKD1,WNT16,BMP4	0.00192936	0.033402
GO_BP	GO:0043583_EAR_DEVELOPMENT	8	EYA1,COL2A1,FGF8,FGF20,FGF9,BDNF,BMP5,BMP4	0.00207924	0.0356783
GO_BP	GO:0140353_LIPID_EXPORT_FROM_CELL	3	MAP2K6,MYB,PLA2G10	0.00223277	0.0366893
GO_BP	GO:0021532_NEURAL_TUBE_PATTERNING	3	FGF8,SOX17,BMP4	0.00223277	0.0366893
GO_BP	GO:0071599_OTIC_VESICLE_DEVELOPMENT	3	EYA1,COL2A1,FGF8	0.00223277	0.0366893
GO_BP	GO:0010714_POSITIVE_REGULATION_OF_COLLAGEN_METABOLIC_PROCESS	3	MYB,CREB3L1,BMP4	0.00223277	0.0366893
GO_BP	GO:1905954_POSITIVE_REGULATION_OF_LIPID_LOCALIZATION	3	MAP2K6,MYB,PLA2G10	0.00223277	0.0366893
GO_MF	GO:0043394_PROTEOGLYCAN_BINDING	3	COL2A1,TNC,FGF20	0.00223277	0.017574
KEGG	hsa05030__Cocaine_addiction	4	GRIN1,CREB3L4,CREB3L1,BDNF	0.00266014	0.0535828
GO_BP	GO:0015908_FATTY_ACID_TRANSPORT	4	MAP2K6,PLA2G3,PLA2G4A,PLA2G10	0.00266014	0.0429834
GO_BP	GO:0016053_ORGANIC_ACID_BIOSYNTHETIC_PROCESS	4	PLA2G3,PLA2G4A,FGF19,HPGD	0.00266014	0.0429834
GO_BP	GO:0016042_LIPID_CATABOLIC_PROCESS	6	PLA2G3,PLA2G4A,PLCE1,PLCB1,HPGD,PLA2G10	0.00290539	0.0458615
GO_BP	GO:0043393_REGULATION_OF_PROTEIN_BINDING	7	LFNG,BAMBI,PRMT8,LEF1,BDNF,CSF3,BMP4	0.00304074	0.0458615
GO_BP	GO:0060442_BRANCHING_INVOLVED_IN_PROSTATE_GLAND_MORPHOGENESIS	2	ESR1,BMP4	0.00309843	0.0458615
GO_BP	GO:0042074_CELL_MIGRATION_INVOLVED_IN_GASTRULATION	2	FGF8,SOX17	0.00309843	0.0458615
GO_BP	GO:0046475_GLYCEROPHOSPHOLIPID_CATABOLIC_PROCESS	2	PLA2G4A,PLA2G10	0.00309843	0.0458615
GO_BP	GO:0034374_LOW_DENSITY_LIPOPROTEIN_PARTICLE_REMODELING	2	PLA2G3,PLA2G10	0.00309843	0.0458615
GO_BP	GO:0045939_NEGATIVE_REGULATION_OF_STEROID_METABOLIC_PROCESS	2	FGF19,BMP5	0.00309843	0.0458615
GO_BP	GO:0038030_NON_CANONICAL_WNT_SIGNALING_PATHWAY_VIA_MAPK_CASCADE	2	FZD10,NKD1	0.00309843	0.0458615
GO_BP	GO:0071600_OTIC_VESICLE_MORPHOGENESIS	2	EYA1,FGF8	0.00309843	0.0458615
GO_BP	GO:0034367_PROTEIN_CONTAINING_COMPLEX_REMODELING	2	PLA2G3,PLA2G10	0.00309843	0.0458615
GO_BP	GO:0042487_REGULATION_OF_ODONTOGENESIS_OF_DENTIN_CONTAINING_TOOTH	2	FGF8,BMP4	0.00309843	0.0458615
GO_MF	GO:0039706_CO_RECEPTOR_BINDING	2	DKK4,BMP4	0.00309843	0.0229096
GO_MF	GO:0008081_PHOSPHORIC_DIESTER_HYDROLASE_ACTIVITY	2	PLCE1,PLCB1	0.00309843	0.0229096
Hallmark	HALLMARK_FATTY_ACID_METABOLISM	2	BMPR1B,HPGD	0.00309843	0.0743624
Reactome	REACTOME_ACTIVATION_OF_KAINATE_RECEPTORS_UPON_GLUTAMATE_BINDING	2	GNG4,PLCB1	0.00309843	0.0380849
Reactome	REACTOME_INOSITOL_PHOSPHATE_METABOLISM	2	PLCE1,PLCB1	0.00309843	0.0380849
Reactome	REACTOME_MYOGENESIS	2	MAP2K6,TCF3	0.00309843	0.0380849
Reactome	REACTOME_PRESYNAPTIC_FUNCTION_OF_KAINATE_RECEPTORS	2	GNG4,PLCB1	0.00309843	0.0380849
Reactome	REACTOME_SYNTHESIS_OF_IP3_AND_IP4_IN_THE_CYTOSOL	2	PLCE1,PLCB1	0.00309843	0.0380849
Reactome	REACTOME_SYNTHESIS_OF_PA	2	PLA2G4A,PLA2G10	0.00309843	0.0380849
Reactome	REACTOME_GLYCEROPHOSPHOLIPID_BIOSYNTHESIS	3	PLA2G3,PLA2G4A,PLA2G10	0.00352467	0.0385625
GO_BP	GO:0019751_POLYOL_METABOLIC_PROCESS	3	PLA2G4A,PLCE1,PLCB1	0.00352467	0.0481549
GO_BP	GO:0003401_AXIS_ELONGATION	4	ESR1,TNC,NKD1,BMP4	0.00366017	0.0481549
GO_BP	GO:0015718_MONOCARBOXYLIC_ACID_TRANSPORT	4	MAP2K6,PLA2G3,PLA2G4A,PLA2G10	0.00366017	0.0481549
Reactome	REACTOME_FGFR2_LIGAND_BINDING_AND_ACTIVATION	4	FGF8,FGF20,FGF3,FGF9	0.00366017	0.0385625
Reactome	REACTOME_PHOSPHOLIPASE_C_MEDIATED_CASCADE_FGFR2	4	FGF8,FGF20,FGF3,FGF9	0.00366017	0.0385625
Reactome	REACTOME_PI_3K_CASCADE_FGFR4	4	FGF19,FGF8,FGF20,FGF9	0.00366017	0.0385625
GO_BP	GO:0006820_ANION_TRANSPORT	5	MAP2K6,PLA2G3,PLA2G4A,BDNF,PLA2G10	0.00390926	0.0481549
GO_BP	GO:0007186_G_PROTEIN_COUPLED_RECEPTOR_SIGNALING_PATHWAY	8	GNG4,FZD10,ESR1,PLCE1,PLCB1,FGF8,BDNF,HPGD	0.00400155	0.0481549
GO_MF	GO:0016788_HYDROLASE_ACTIVITY_ACTING_ON_ESTER_BONDS	8	DUSP6,DUSP4,PLA2G3,EYA1,PLA2G4A,PLCE1,PLCB1,PLA2G10	0.00400155	0.0243601
GO_BP	GO:0071774_RESPONSE_TO_FIBROBLAST_GROWTH_FACTOR	8	FGF19,TNC,FGF8,FGF20,FGF3,HHIP,CREB3L1,FGF9	0.0046524	0.0481549
GO_BP	GO:0060602_BRANCH_ELONGATION_OF_AN_EPITHELIUM	3	ESR1,TNC,BMP4	0.00524657	0.0496249
GO_BP	GO:0022602_OVULATION_CYCLE_PROCESS	3	MAP2K6,BMPR1B,ESR1	0.00524657	0.0496249
GO_BP	GO:0010712_REGULATION_OF_COLLAGEN_METABOLIC_PROCESS	3	MYB,CREB3L1,BMP4	0.00524657	0.0496249
GO_BP	GO:0007338_SINGLE_FERTILIZATION	3	PLCB1,NPM2,PLA2G10	0.00524657	0.0496249
Reactome	REACTOME_FGFR1C_LIGAND_BINDING_AND_ACTIVATION	3	FGF8,FGF20,FGF9	0.00524657	0.0499271
Reactome	REACTOME_FGFR3_LIGAND_BINDING_AND_ACTIVATION	3	FGF8,FGF20,FGF9	0.00524657	0.0499271
GO_BP	GO:0048634_REGULATION_OF_MUSCLE_ORGAN_DEVELOPMENT	6	LEF1,FGF8,FGF20,FGF3,FGF9,BMP4	0.00528578	0.049753
GO_MF	GO:0008083_GROWTH_FACTOR_ACTIVITY	10	FGF19,FGF8,FGF20,FGF3,FGF9,BDNF,CSF3,BMP5,FGF14,BMP4	0.00573292	0.025637
Reactome	REACTOME_ACYL_CHAIN_REMODELLING_OF_PI	2	PLA2G4A,PLA2G10	0.0058839	0.0510515
Reactome	REACTOME_ACYL_CHAIN_REMODELLING_OF_PS	2	PLA2G4A,PLA2G10	0.0058839	0.0510515
Reactome	REACTOME_ERKS_ARE_INACTIVATED	2	DUSP6,DUSP4	0.0058839	0.0510515
GO_BP	GO:0072498_EMBRYONIC_SKELETAL_JOINT_DEVELOPMENT	2	COL2A1,BMP4	0.0058839	0.0523343
GO_BP	GO:0060272_EMBRYONIC_SKELETAL_JOINT_MORPHOGENESIS	2	COL2A1,BMP4	0.0058839	0.0523343
GO_BP	GO:0043647_INOSITOL_PHOSPHATE_METABOLIC_PROCESS	2	PLCE1,PLCB1	0.0058839	0.0523343
GO_BP	GO:0032634_INTERLEUKIN_5_PRODUCTION	2	LEF1,IL5RA	0.0058839	0.0523343
GO_BP	GO:0036149_PHOSPHATIDYLINOSITOL_ACYL_CHAIN_REMODELING	2	PLA2G4A,PLA2G10	0.0058839	0.0523343
GO_BP	GO:0036150_PHOSPHATIDYLSERINE_ACYL_CHAIN_REMODELING	2	PLA2G4A,PLA2G10	0.0058839	0.0523343
GO_BP	GO:0006029_PROTEOGLYCAN_METABOLIC_PROCESS	2	BMPR1B,COL2A1	0.0058839	0.0523343
GO_BP	GO:0040020_REGULATION_OF_MEIOTIC_NUCLEAR_DIVISION	2	PLCB1,NPM2	0.0058839	0.0523343
GO_BP	GO:1900120_REGULATION_OF_RECEPTOR_BINDING	2	LEF1,BDNF	0.0058839	0.0523343
GO_BP	GO:0023019_SIGNAL_TRANSDUCTION_INVOLVED_IN_REGULATION_OF_GENE_EXPRESSION	2	FGF8,SOX17	0.0058839	0.0523343
GO_BP	GO:0072189_URETER_DEVELOPMENT	2	SOX17,BMP4	0.0058839	0.0523343
GO_MF	GO:0070700_BMP_RECEPTOR_BINDING	2	BMP5,BMP4	0.0058839	0.025637
GO_MF	GO:0035497_CAMP_RESPONSE_ELEMENT_BINDING	2	CREB3L4,CREB3L1	0.0058839	0.025637
GO_MF	GO:0033549_MAP_KINASE_PHOSPHATASE_ACTIVITY	2	DUSP6,DUSP4	0.0058839	0.025637
GO_MF	GO:1901981_PHOSPHATIDYLINOSITOL_PHOSPHATE_BINDING	2	PLA2G4A,PLCB1	0.0058839	0.025637
GO_MF	GO:0008330_PROTEIN_TYROSINE_THREONINE_PHOSPHATASE_ACTIVITY	2	DUSP6,DUSP4	0.0058839	0.025637
Biocarta	BIOCARTA_DSP_PATHWAY	2	DUSP6,DUSP4	0.0058839	0.0553087
GO_BP	GO:0055024_REGULATION_OF_CARDIAC_MUSCLE_TISSUE_DEVELOPMENT	5	FGF8,FGF20,FGF3,FGF9,BMP4	0.00612864	0.0542623
Reactome	REACTOME_FRS_MEDIATED_FGFR4_SIGNALING	4	FGF19,FGF8,FGF20,FGF9	0.0064254	0.0512296
Reactome	REACTOME_PI_3K_CASCADE_FGFR1	4	FGF8,FGF20,FGF3,FGF9	0.0064254	0.0512296
Reactome	REACTOME_SHC_MEDIATED_CASCADE_FGFR4	4	FGF19,FGF8,FGF20,FGF9	0.0064254	0.0512296
GO_BP	GO:0007267_CELL_CELL_SIGNALING	24	MAP2K6,FZD10,GRIN1,PLA2G3,MYB,BAMBI,RASGRF1,WIF1,ESR1,DKK4,TNC,PLCB1,LEF1,FGF20,FGF3,SOX17,FGF9,CXXC4,BDNF,NKD1,WNT16,FGF14,PLA2G10,BMP4	0.00671108	0.059149
GO_BP	GO:0008543_FIBROBLAST_GROWTH_FACTOR_RECEPTOR_SIGNALING_PATHWAY	7	FGF19,FGF8,FGF20,FGF3,HHIP,CREB3L1,FGF9	0.00699485	0.0613711
GO_BP	GO:0060795_CELL_FATE_COMMITMENT_INVOLVED_IN_FORMATION_OF_PRIMARY_GERM_LAYER	3	EYA1,SOX17,BMP4	0.00745533	0.0642484
GO_BP	GO:0006575_CELLULAR_MODIFIED_AMINO_ACID_METABOLIC_PROCESS	3	PLA2G3,PLA2G4A,PLA2G10	0.00745533	0.0642484
GO_BP	GO:0015909_LONG_CHAIN_FATTY_ACID_TRANSPORT	3	PLA2G3,PLA2G4A,PLA2G10	0.00745533	0.0642484
GO_BP	GO:0051445_REGULATION_OF_MEIOTIC_CELL_CYCLE	3	LFNG,PLCB1,NPM2	0.00745533	0.0642484
Reactome	REACTOME_FGFR2C_LIGAND_BINDING_AND_ACTIVATION	3	FGF8,FGF20,FGF9	0.00745533	0.0578769
GO_BP	GO:0043270_POSITIVE_REGULATION_OF_ION_TRANSPORT	5	MAP2K6,GRIN1,PLA2G3,FGF14,PLA2G10	0.00753177	0.0646199
KEGG	hsa05016__Huntington's_disease	5	GRIN1,CREB3L4,PLCB1,CREB3L1,BDNF	0.00753177	0.117998
GO_BP	GO:0007389_PATTERN_SPECIFICATION_PROCESS	11	BMPR1B,EYA1,LFNG,LEF1,FGF8,HHIP,SOX17,CXXC4,NKD1,BMP5,BMP4	0.00808636	0.0690725
GO_BP	GO:0090596_SENSORY_ORGAN_MORPHOGENESIS	8	EYA1,COL2A1,FGF8,FGF9,BDNF,NKD1,WNT16,BMP4	0.0081262	0.0691084
GO_BP	GO:0042472_INNER_EAR_MORPHOGENESIS	4	EYA1,COL2A1,FGF8,FGF9	0.00825012	0.0698558
Reactome	REACTOME_FGFR2_MUTANT_RECEPTOR_ACTIVATION	4	FGF8,FGF20,FGF3,FGF9	0.00825012	0.0624048
Reactome	REACTOME_CONSTITUTIVE_SIGNALING_BY_ABERRANT_PI3K_IN_CANCER	7	PIK3R3,ESR1,FGF19,FGF8,FGF20,FGF3,FGF9	0.00937376	0.0626589
Reactome	REACTOME_ADP_SIGNALLING_THROUGH_P2Y_PURINOCEPTOR_1	2	GNG4,PLA2G4A	0.0097782	0.0626589
Reactome	REACTOME_ERK_MAPK_TARGETS	2	DUSP6,DUSP4	0.0097782	0.0626589
Reactome	REACTOME_NUCLEAR_RECEPTOR_TRANSCRIPTION_PATHWAY	2	ESR1,RXRG	0.0097782	0.0626589
Reactome	REACTOME_SIGNAL_AMPLIFICATION	2	GNG4,PLA2G4A	0.0097782	0.0626589
Reactome	REACTOME_SIGNALING_BY_BMP	2	BMPR1B,SMAD9	0.0097782	0.0626589
Reactome	REACTOME_UNFOLDED_PROTEIN_RESPONSE_UPR_	2	CREB3L4,CREB3L1	0.0097782	0.0626589
GO_BP	GO:0098743_CELL_AGGREGATION	2	BMPR1B,COL2A1	0.0097782	0.07611
GO_BP	GO:0046503_GLYCEROLIPID_CATABOLIC_PROCESS	2	PLA2G4A,PLA2G10	0.0097782	0.07611
GO_BP	GO:0000188_INACTIVATION_OF_MAPK_ACTIVITY	2	DUSP6,DUSP4	0.0097782	0.07611
GO_BP	GO:0003148_OUTFLOW_TRACT_SEPTUM_MORPHOGENESIS	2	FGF8,BMP4	0.0097782	0.07611
GO_BP	GO:0035970_PEPTIDYL_THREONINE_DEPHOSPHORYLATION	2	DUSP6,DUSP4	0.0097782	0.07611
GO_BP	GO:0009395_PHOSPHOLIPID_CATABOLIC_PROCESS	2	PLA2G4A,PLA2G10	0.0097782	0.07611
GO_BP	GO:0010744_POSITIVE_REGULATION_OF_MACROPHAGE_DERIVED_FOAM_CELL_DIFFERENTIATION	2	PLA2G3,PLA2G10	0.0097782	0.07611
GO_BP	GO:0051259_PROTEIN_COMPLEX_OLIGOMERIZATION	2	GRIN1,PRMT8	0.0097782	0.07611
GO_BP	GO:2000191_REGULATION_OF_FATTY_ACID_TRANSPORT	2	MAP2K6,PLA2G10	0.0097782	0.07611
GO_BP	GO:0048168_REGULATION_OF_NEURONAL_SYNAPTIC_PLASTICITY	2	GRIN1,RASGRF1	0.0097782	0.07611
GO_BP	GO:0042481_REGULATION_OF_ODONTOGENESIS	2	FGF8,BMP4	0.0097782	0.07611
GO_BP	GO:0033151_V_D_J_RECOMBINATION	2	TCF3,LEF1	0.0097782	0.07611
GO_MF	GO:0098531_LIGAND_ACTIVATED_TRANSCRIPTION_FACTOR_ACTIVITY	2	ESR1,RXRG	0.0097782	0.0408589
GO_MF	GO:0035091_PHOSPHATIDYLINOSITOL_BINDING	2	PLA2G4A,PLCB1	0.0097782	0.0408589
GO_CC	GO:0070382_EXOCYTIC_VESICLE	2	GRIN1,BDNF	0.0097782	0.100015
GO_BP	GO:0040008_REGULATION_OF_GROWTH	13	DUSP6,GNG4,PLCE1,PLCB1,LEF1,FGF8,FGF20,PAK5,SOX17,FGF9,BDNF,NKD1,BMP4	0.00987982	0.07611
GO_BP	GO:0032964_COLLAGEN_BIOSYNTHETIC_PROCESS	3	MYB,CREB3L1,BMP4	0.0102025	0.07611
GO_BP	GO:0009566_FERTILIZATION	3	PLCB1,NPM2,PLA2G10	0.0102025	0.07611
GO_BP	GO:0048806_GENITALIA_DEVELOPMENT	3	ESR1,FGF8,BMP5	0.0102025	0.07611
GO_BP	GO:0042490_MECHANORECEPTOR_DIFFERENTIATION	3	FGF20,BDNF,BMP4	0.0102025	0.07611
GO_BP	GO:0051785_POSITIVE_REGULATION_OF_NUCLEAR_DIVISION	3	PLCB1,FGF8,NPM2	0.0102025	0.07611
GO_BP	GO:0060512_PROSTATE_GLAND_MORPHOGENESIS	3	ESR1,TNC,BMP4	0.0102025	0.07611
KEGG	hsa04972__Pancreatic_secretion	3	PLA2G3,PLCB1,PLA2G10	0.0102025	0.123227
Hallmark	HALLMARK_ANDROGEN_RESPONSE	3	TMPRSS2,BMPR1B,HPGD	0.0102025	0.103402
Reactome	REACTOME_FRS_MEDIATED_FGFR1_SIGNALING	4	FGF8,FGF20,FGF3,FGF9	0.0104077	0.0626589
Reactome	REACTOME_PI_3K_CASCADE_FGFR2	4	FGF8,FGF20,FGF3,FGF9	0.0104077	0.0626589
Reactome	REACTOME_SHC_MEDIATED_CASCADE_FGFR1	4	FGF8,FGF20,FGF3,FGF9	0.0104077	0.0626589
KEGG	hsa04070__Phosphatidylinositol_signaling_system	4	PIK3R3,CALML3,PLCE1,PLCB1	0.0104077	0.123227
GO_BP	GO:0030178_NEGATIVE_REGULATION_OF_WNT_SIGNALING_PATHWAY	6	WIF1,DKK4,SOX17,FGF9,CXXC4,NKD1	0.0104513	0.07611
GO_BP	GO:0008610_LIPID_BIOSYNTHETIC_PROCESS	8	PIK3R3,PLA2G3,PLA2G4A,FGF19,PLCE1,BMP5,HPGD,PLA2G10	0.0104804	0.07611
GO_MF	GO:0001216_DNA_BINDING_TRANSCRIPTION_ACTIVATOR_ACTIVITY	9	MYB,CREB3L4,TCF3,ESR1,LEF1,SMAD9,MYCN,SOX17,CREB3L1	0.0110108	0.044061
GO_MF	GO:0042578_PHOSPHORIC_ESTER_HYDROLASE_ACTIVITY	5	DUSP6,DUSP4,EYA1,PLCE1,PLCB1	0.0110152	0.044061
KEGG	hsa01100__Metabolic_pathways_Homo_sapiens_human	5	PLA2G3,PLA2G4A,PLCE1,PLCB1,PLA2G10	0.0110152	0.123227
GO_BP	GO:0070848_RESPONSE_TO_GROWTH_FACTOR	18	DUSP6,BMPR1B,BAMBI,FGF19,COL2A1,TNC,LEF1,FGF8,FGF20,FGF3,SMAD9,HHIP,CREB3L1,FGF9,BDNF,BMP5,HPGD,BMP4	0.011222	0.07611
KEGG	hsa04014__Ras_signaling_pathway	16	GNG4,PIK3R3,GRIN1,PLA2G3,RASGRF1,CALML3,PLA2G4A,FGF19,PLCE1,FGF8,FGF20,FGF3,PAK5,FGF9,FGF14,PLA2G10	0.0113613	0.123227
GO_BP	GO:2000241_REGULATION_OF_REPRODUCTIVE_PROCESS	6	LFNG,ESR1,PLCB1,NPM2,PLA2G10,BMP4	0.0121805	0.07611
GO_BP	GO:0030111_REGULATION_OF_WNT_SIGNALING_PATHWAY	9	BAMBI,WIF1,ESR1,DKK4,LEF1,SOX17,FGF9,CXXC4,NKD1	0.0122911	0.07611
GO_BP	GO:0048844_ARTERY_MORPHOGENESIS	4	EYA1,FGF8,HPGD,BMP4	0.0129252	0.07611
GO_BP	GO:2000243_POSITIVE_REGULATION_OF_REPRODUCTIVE_PROCESS	4	LFNG,PLCB1,NPM2,PLA2G10	0.0129252	0.07611
GO_BP	GO:0010565_REGULATION_OF_CELLULAR_KETONE_METABOLIC_PROCESS	4	PLA2G3,FGF19,BMP5,HPGD	0.0129252	0.07611
GO_BP	GO:0048167_REGULATION_OF_SYNAPTIC_PLASTICITY	4	GRIN1,RASGRF1,BDNF,FGF14	0.0129252	0.07611
Reactome	REACTOME_DOWNSTREAM_SIGNALING_OF_ACTIVATED_FGFR4	4	FGF19,FGF8,FGF20,FGF9	0.0129252	0.0690967
Reactome	REACTOME_PHOSPHOLIPID_METABOLISM	4	PIK3R3,PLA2G3,PLA2G4A,PLA2G10	0.0129252	0.0690967
Hallmark	HALLMARK_KRAS_SIGNALING_DN	4	BMPR1B,LFNG,COL2A1,WNT16	0.0129252	0.103402
GO_BP	GO:0048706_EMBRYONIC_SKELETAL_SYSTEM_DEVELOPMENT	5	EYA1,COL2A1,FGF8,FGF9,BMP4	0.0131309	0.07611
GO_BP	GO:0046488_PHOSPHATIDYLINOSITOL_METABOLIC_PROCESS	5	PIK3R3,PLA2G3,PLA2G4A,PLCB1,PLA2G10	0.0131309	0.07611
GO_BP	GO:0003197_ENDOCARDIAL_CUSHION_DEVELOPMENT	3	FGF8,BMP5,BMP4	0.0135335	0.07611
GO_BP	GO:0060441_EPITHELIAL_TUBE_BRANCHING_INVOLVED_IN_LUNG_MORPHOGENESIS	3	TNC,HHIP,BMP4	0.0135335	0.07611
GO_BP	GO:0060914_HEART_FORMATION	3	EYA1,SOX17,BMP4	0.0135335	0.07611
GO_BP	GO:0015850_ORGANIC_HYDROXY_COMPOUND_TRANSPORT	3	MYB,FGF20,PLA2G10	0.0135335	0.07611
GO_BP	GO:0042698_OVULATION_CYCLE	3	MAP2K6,BMPR1B,ESR1	0.0135335	0.07611
GO_BP	GO:0060078_REGULATION_OF_POSTSYNAPTIC_MEMBRANE_POTENTIAL	3	GRIN1,BDNF,FGF14	0.0135335	0.07611
GO_BP	GO:0070920_REGULATION_OF_PRODUCTION_OF_SMALL_RNA_INVOLVED_IN_GENE_SILENCING_BY_RNA	3	ESR1,MYCN,BMP4	0.0135335	0.07611
GO_BP	GO:0035107_APPENDAGE_MORPHOGENESIS	6	BMPR1B,COL2A1,LEF1,FGF8,FGF9,BMP4	0.0141093	0.07611
GO_BP	GO:0001569_BRANCHING_INVOLVED_IN_BLOOD_VESSEL_MORPHOGENESIS	2	LEF1,FGF8	0.0148593	0.0766921
GO_BP	GO:0003272_ENDOCARDIAL_CUSHION_FORMATION	2	FGF8,BMP5	0.0148593	0.0766921
GO_BP	GO:0030851_GRANULOCYTE_DIFFERENTIATION	2	LEF1,CSF3	0.0148593	0.0766921
GO_BP	GO:0030539_MALE_GENITALIA_DEVELOPMENT	2	FGF8,BMP5	0.0148593	0.0766921
GO_BP	GO:0001710_MESODERMAL_CELL_FATE_COMMITMENT	2	EYA1,BMP4	0.0148593	0.0766921
GO_BP	GO:0006638_NEUTRAL_LIPID_METABOLIC_PROCESS	2	PLA2G4A,PLCE1	0.0148593	0.0766921
GO_BP	GO:1903800_POSITIVE_REGULATION_OF_PRODUCTION_OF_MIRNAS_INVOLVED_IN_GENE_SILENCING_BY_MIRNA	2	MYCN,BMP4	0.0148593	0.0766921
GO_BP	GO:0071825_PROTEIN_LIPID_COMPLEX_SUBUNIT_ORGANIZATION	2	PLA2G3,PLA2G10	0.0148593	0.0766921
GO_BP	GO:0071675_REGULATION_OF_MONONUCLEAR_CELL_MIGRATION	2	PLCB1,BMP5	0.0148593	0.0766921
GO_BP	GO:0032890_REGULATION_OF_ORGANIC_ACID_TRANSPORT	2	MAP2K6,PLA2G10	0.0148593	0.0766921
GO_MF	GO:0030331_ESTROGEN_RECEPTOR_BINDING	2	ESR1,LEF1	0.0148593	0.0447613
GO_MF	GO:0051019_MITOGEN_ACTIVATED_PROTEIN_KINASE_BINDING	2	DUSP6,DUSP4	0.0148593	0.0447613
GO_MF	GO:0070696_TRANSMEMBRANE_RECEPTOR_PROTEIN_SERINE_THREONINE_KINASE_BINDING	2	BMP5,BMP4	0.0148593	0.0447613
Reactome	REACTOME_RAS_ACTIVATION_UPON_CA2_INFLUX_THROUGH_NMDA_RECEPTOR	2	GRIN1,RASGRF1	0.0148593	0.0707015
KEGG	hsa04962__Vasopressin_regulated_water_reabsorption	2	CREB3L4,CREB3L1	0.0148593	0.128711
GO_BP	GO:0198738_CELL_CELL_SIGNALING_BY_WNT	12	FZD10,BAMBI,WIF1,ESR1,DKK4,PLCB1,LEF1,SOX17,FGF9,CXXC4,NKD1,WNT16	0.0148717	0.0766921
KEGG	hsa04310__Wnt_signaling_pathway	10	FZD10,BAMBI,WIF1,DKK4,PLCB1,LEF1,SOX17,CXXC4,NKD1,WNT16	0.014966	0.128711
KEGG	hsa04270__Vascular_smooth_muscle_contraction	5	PLA2G3,CALML3,PLA2G4A,PLCB1,PLA2G10	0.0155184	0.128711
Reactome	REACTOME_FRS_MEDIATED_FGFR2_SIGNALING	4	FGF8,FGF20,FGF3,FGF9	0.0158277	0.0741138
GO_BP	GO:0042180_CELLULAR_KETONE_METABOLIC_PROCESS	4	PLA2G3,FGF19,BMP5,HPGD	0.0158277	0.080976
GO_BP	GO:0042471_EAR_MORPHOGENESIS	4	EYA1,COL2A1,FGF8,FGF9	0.0158277	0.080976
GO_BP	GO:0045471_RESPONSE_TO_ETHANOL	4	GRIN1,TNC,CSF3,HPGD	0.0158277	0.080976
GO_BP	GO:0007423_SENSORY_ORGAN_DEVELOPMENT	12	BMPR1B,EYA1,COL2A1,LEF1,FGF8,FGF20,FGF9,BDNF,NKD1,BMP5,WNT16,BMP4	0.0161737	0.0825285
GO_BP	GO:0046486_GLYCEROLIPID_METABOLIC_PROCESS	6	PIK3R3,PLA2G3,PLA2G4A,PLCE1,PLCB1,PLA2G10	0.0162497	0.0826985
Reactome	REACTOME_PI_3K_CASCADE_FGFR3	3	FGF8,FGF20,FGF9	0.0174875	0.0806065
GO_BP	GO:0010876_LIPID_LOCALIZATION	5	MAP2K6,PLA2G3,MYB,PLA2G4A,PLA2G10	0.0181939	0.0921096
GO_BP	GO:0046330_POSITIVE_REGULATION_OF_JNK_CASCADE	5	FZD10,GADD45G,FGF19,PLCB1,WNT16	0.0181939	0.0921096
GO_BP	GO:0048704_EMBRYONIC_SKELETAL_SYSTEM_MORPHOGENESIS	4	EYA1,COL2A1,FGF8,BMP4	0.0191384	0.0958897
GO_BP	GO:0003151_OUTFLOW_TRACT_MORPHOGENESIS	4	EYA1,FGF8,SOX17,BMP4	0.0191384	0.0958897
GO_BP	GO:0046620_REGULATION_OF_ORGAN_GROWTH	4	DUSP6,FGF8,FGF20,FGF9	0.0191384	0.0958897
GO_BP	GO:0043401_STEROID_HORMONE_MEDIATED_SIGNALING_PATHWAY	4	ESR1,LEF1,RXRG,BMP4	0.0191384	0.0958897
Reactome	REACTOME_DOWNSTREAM_SIGNALING_OF_ACTIVATED_FGFR1	4	FGF8,FGF20,FGF3,FGF9	0.0191384	0.0850416
Reactome	REACTOME_NEGATIVE_REGULATION_OF_FGFR4_SIGNALING	4	FGF19,FGF8,FGF20,FGF9	0.0191384	0.0850416
KEGG	hsa04015__Rap1_signaling_pathway	12	PIK3R3,MAP2K6,GRIN1,CALML3,FGF19,PLCE1,PLCB1,FGF8,FGF20,FGF3,FGF9,FGF14	0.0206153	0.161486
GO_BP	GO:0034754_CELLULAR_HORMONE_METABOLIC_PROCESS	2	ESR1,BMP5	0.0211725	0.102311
GO_BP	GO:0002068_GLANDULAR_EPITHELIAL_CELL_DEVELOPMENT	2	BMP5,BMP4	0.0211725	0.102311
GO_BP	GO:0051055_NEGATIVE_REGULATION_OF_LIPID_BIOSYNTHETIC_PROCESS	2	FGF19,BMP5	0.0211725	0.102311
GO_BP	GO:1905331_NEGATIVE_REGULATION_OF_MORPHOGENESIS_OF_AN_EPITHELIUM	2	NKD1,BMP4	0.0211725	0.102311
GO_BP	GO:0046434_ORGANOPHOSPHATE_CATABOLIC_PROCESS	2	PLA2G4A,PLA2G10	0.0211725	0.102311
GO_BP	GO:0060148_POSITIVE_REGULATION_OF_POSTTRANSCRIPTIONAL_GENE_SILENCING	2	MYCN,BMP4	0.0211725	0.102311
GO_BP	GO:0097006_REGULATION_OF_PLASMA_LIPOPROTEIN_PARTICLE_LEVELS	2	PLA2G3,PLA2G10	0.0211725	0.102311
GO_BP	GO:0051150_REGULATION_OF_SMOOTH_MUSCLE_CELL_DIFFERENTIATION	2	FGF9,BMP4	0.0211725	0.102311
GO_BP	GO:0060438_TRACHEA_DEVELOPMENT	2	LEF1,BMP4	0.0211725	0.102311
GO_BP	GO:0003323_TYPE_B_PANCREATIC_CELL_DEVELOPMENT	2	BMP5,BMP4	0.0211725	0.102311
GO_MF	GO:0008138_PROTEIN_TYROSINE_SERINE_THREONINE_PHOSPHATASE_ACTIVITY	2	DUSP6,DUSP4	0.0211725	0.0622422
GO_MF	GO:0033612_RECEPTOR_SERINE_THREONINE_KINASE_BINDING	2	BMP5,BMP4	0.0211725	0.0622422
Reactome	REACTOME_NEGATIVE_REGULATION_OF_TCF_DEPENDENT_SIGNALING_BY_WNT_LIGAND_ANTAGONISTS	2	WIF1,DKK4	0.0211726	0.0850416
GO_BP	GO:0048738_CARDIAC_MUSCLE_TISSUE_DEVELOPMENT	6	FGF8,FGF20,FGF3,FGF9,BMP5,BMP4	0.0212114	0.102311
GO_BP	GO:0019953_SEXUAL_REPRODUCTION	10	BMPR1B,GRIN1,PLA2G3,CREB3L4,PLCB1,SOX17,HPGD,NPM2,PLA2G10,BMP4	0.0216108	0.103978
Reactome	REACTOME_FGFR1_MUTANT_RECEPTOR_ACTIVATION	3	FGF8,FGF20,FGF9	0.0220966	0.0850416
GO_BP	GO:0044242_CELLULAR_LIPID_CATABOLIC_PROCESS	3	PLA2G4A,HPGD,PLA2G10	0.0220966	0.105361
GO_BP	GO:0009100_GLYCOPROTEIN_METABOLIC_PROCESS	3	BMPR1B,COL2A1,PLCB1	0.0220966	0.105361
GO_BP	GO:0070918_PRODUCTION_OF_SMALL_RNA_INVOLVED_IN_GENE_SILENCING_BY_RNA	3	ESR1,MYCN,BMP4	0.0220966	0.105361
GO_BP	GO:0003002_REGIONALIZATION	9	BMPR1B,LFNG,LEF1,FGF8,HHIP,SOX17,CXXC4,NKD1,BMP4	0.0225059	0.105361
KEGG	hsa04925__Aldosterone_synthesis_and_secretion	4	CREB3L4,CALML3,PLCB1,CREB3L1	0.0228782	0.168824
GO_BP	GO:0042475_ODONTOGENESIS_OF_DENTIN_CONTAINING_TOOTH	4	TNC,LEF1,FGF8,BMP4	0.0228782	0.105361
GO_BP	GO:0035282_SEGMENTATION	4	LFNG,LEF1,NKD1,BMP4	0.0228782	0.105361
GO_BP	GO:0048638_REGULATION_OF_DEVELOPMENTAL_GROWTH	8	DUSP6,PLCB1,FGF8,FGF20,FGF9,BDNF,NKD1,BMP4	0.0229253	0.105361
GO_BP	GO:0071772_RESPONSE_TO_BMP	6	BMPR1B,COL2A1,LEF1,SMAD9,BMP5,BMP4	0.0240547	0.105361
GO_BP	GO:0006650_GLYCEROPHOSPHOLIPID_METABOLIC_PROCESS	5	PIK3R3,PLA2G3,PLA2G4A,PLCB1,PLA2G10	0.024469	0.105361
GO_BP	GO:0043524_NEGATIVE_REGULATION_OF_NEURON_APOPTOTIC_PROCESS	5	GRIN1,PLA2G3,FGF8,FGF20,BDNF	0.024469	0.105361
KEGG	hsa04916__Melanogenesis	7	FZD10,CREB3L4,CALML3,PLCB1,LEF1,CREB3L1,WNT16	0.0252505	0.168824
Reactome	REACTOME_DOWNSTREAM_SIGNALING_OF_ACTIVATED_FGFR2	4	FGF8,FGF20,FGF3,FGF9	0.0270655	0.0850416
Reactome	REACTOME_NEGATIVE_REGULATION_OF_FGFR1_SIGNALING	4	FGF8,FGF20,FGF3,FGF9	0.0270655	0.0850416
GO_BP	GO:0060840_ARTERY_DEVELOPMENT	4	EYA1,FGF8,HPGD,BMP4	0.0270655	0.105361
GO_BP	GO:0060425_LUNG_MORPHOGENESIS	4	TNC,FGF8,HHIP,BMP4	0.0270655	0.105361
GO_BP	GO:0048736_APPENDAGE_DEVELOPMENT	6	BMPR1B,COL2A1,LEF1,FGF8,FGF9,BMP4	0.0271535	0.105361
GO_BP	GO:0048705_SKELETAL_SYSTEM_MORPHOGENESIS	6	BMPR1B,EYA1,COL2A1,FGF8,HHIP,BMP4	0.0271535	0.105361
GO_MF	GO:0005509_CALCIUM_ION_BINDING	6	GRIN1,CALML3,PLA2G4A,PLCB1,NKD1,PLA2G10	0.0271535	0.0642524
GO_BP	GO:0002067_GLANDULAR_EPITHELIAL_CELL_DIFFERENTIATION	3	FGF8,BMP5,BMP4	0.0273863	0.105361
GO_BP	GO:0001541_OVARIAN_FOLLICLE_DEVELOPMENT	3	BMPR1B,LFNG,ESR1	0.0273863	0.105361
GO_BP	GO:0035335_PEPTIDYL_TYROSINE_DEPHOSPHORYLATION	3	DUSP6,DUSP4,EYA1	0.0273863	0.105361
GO_MF	GO:0004725_PROTEIN_TYROSINE_PHOSPHATASE_ACTIVITY	3	DUSP6,DUSP4,EYA1	0.0273863	0.0642524
Reactome	REACTOME_FRS_MEDIATED_FGFR3_SIGNALING	3	FGF8,FGF20,FGF9	0.0273863	0.0850416
Reactome	REACTOME_SHC_MEDIATED_CASCADE_FGFR3	3	FGF8,FGF20,FGF9	0.0273863	0.0850416
GO_BP	GO:0048562_EMBRYONIC_ORGAN_MORPHOGENESIS	7	EYA1,COL2A1,FGF8,SOX17,FGF9,WNT16,BMP4	0.0280957	0.107452
GO_BP	GO:2001234_NEGATIVE_REGULATION_OF_APOPTOTIC_SIGNALING_PATHWAY	7	EYA1,COL2A1,PAK5,CREB3L1,BDNF,BMP5,BMP4	0.0280957	0.107452
KEGG	hsa05217__Basal_cell_carcinoma	5	FZD10,LEF1,HHIP,WNT16,BMP4	0.028096	0.168824
GO_BP	GO:0051099_POSITIVE_REGULATION_OF_BINDING	5	LFNG,BAMBI,BDNF,CSF3,BMP4	0.028096	0.107452
GO_BP	GO:0035909_AORTA_MORPHOGENESIS	2	EYA1,FGF8	0.0287359	0.107566
GO_BP	GO:0061323_CELL_PROLIFERATION_INVOLVED_IN_HEART_MORPHOGENESIS	2	EYA1,BMP4	0.0287359	0.107566
GO_BP	GO:0007631_FEEDING_BEHAVIOR	2	GRIN1,BDNF	0.0287359	0.107566
GO_BP	GO:0055026_NEGATIVE_REGULATION_OF_CARDIAC_MUSCLE_TISSUE_DEVELOPMENT	2	FGF8,FGF3	0.0287359	0.107566
GO_BP	GO:0043902_POSITIVE_REGULATION_OF_MULTI_ORGANISM_PROCESS	2	PLCB1,PLA2G10	0.0287359	0.107566
GO_BP	GO:0010743_REGULATION_OF_MACROPHAGE_DERIVED_FOAM_CELL_DIFFERENTIATION	2	PLA2G3,PLA2G10	0.0287359	0.107566
GO_BP	GO:0045661_REGULATION_OF_MYOBLAST_DIFFERENTIATION	2	PLCB1,BMP4	0.0287359	0.107566
GO_MF	GO:0005085_GUANYL_NUCLEOTIDE_EXCHANGE_FACTOR_ACTIVITY	2	RASGRF1,PLCE1	0.0287359	0.0655287
GO_MF	GO:0030165_PDZ_DOMAIN_BINDING	2	CXXC4,NKD1	0.0287359	0.0655287
GO_MF	GO:0017147_WNT_PROTEIN_BINDING	2	FZD10,WIF1	0.0287359	0.0655287
Reactome	REACTOME_FGFRL1_MODULATION_OF_FGFR1_SIGNALING	2	FGF8,FGF3	0.0287359	0.0873928
Reactome	REACTOME_PLATELET_HOMEOSTASIS	2	GNG4,PLA2G4A	0.0287359	0.0873928
KEGG	hsa00562__Inositol_phosphate_metabolism	2	PLCE1,PLCB1	0.0287359	0.168824
Biocarta	BIOCARTA_SPPA_PATHWAY	2	PLA2G4A,PLCB1	0.0287359	0.150065
GO_BP	GO:1901215_NEGATIVE_REGULATION_OF_NEURON_DEATH	6	GRIN1,PLA2G3,FGF8,FGF20,BDNF,CSF3	0.0305172	0.114013
GO_BP	GO:0060537_MUSCLE_TISSUE_DEVELOPMENT	8	EYA1,LEF1,FGF8,FGF20,FGF3,FGF9,BMP5,BMP4	0.0306791	0.114398
KEGG	hsa04024__cAMP_signaling_pathway	8	PIK3R3,GRIN1,CREB3L4,CALML3,PLCE1,HHIP,CREB3L1,BDNF	0.0306792	0.17303
GO_BP	GO:0006631_FATTY_ACID_METABOLIC_PROCESS	4	PLA2G3,PLA2G4A,HPGD,PLA2G10	0.0317164	0.118039
GO_CC	GO:0090575_RNA_POLYMERASE_II_TRANSCRIPTION_REGULATOR_COMPLEX	4	TCF3,LEF1,RXRG,SMAD9	0.0317164	0.172092
Reactome	REACTOME_SIGNALING_BY_FGFR2_IN_DISEASE	4	FGF8,FGF20,FGF3,FGF9	0.0317164	0.0954729
GO_BP	GO:2001237_NEGATIVE_REGULATION_OF_EXTRINSIC_APOPTOTIC_SIGNALING_PATHWAY	5	EYA1,COL2A1,PAK5,BMP5,BMP4	0.0320656	0.118882
GO_BP	GO:0044283_SMALL_MOLECULE_BIOSYNTHETIC_PROCESS	5	PLA2G3,PLA2G4A,FGF19,BMP5,HPGD	0.0320656	0.118882
Reactome	REACTOME_IRS_MEDIATED_SIGNALLING	5	FGF19,FGF8,FGF20,FGF3,FGF9	0.0320656	0.095549
GO_BP	GO:0007405_NEUROBLAST_PROLIFERATION	3	LEF1,HHIP,BDNF	0.0333751	0.122798
GO_BP	GO:0060420_REGULATION_OF_HEART_GROWTH	3	DUSP6,FGF20,FGF9	0.0333751	0.122798
GO_BP	GO:0032368_REGULATION_OF_LIPID_TRANSPORT	3	MAP2K6,MYB,PLA2G10	0.0333751	0.122798
GO_BP	GO:0009799_SPECIFICATION_OF_SYMMETRY	3	FGF8,SOX17,BMP4	0.0333751	0.122798
KEGG	hsa04911__Insulin_secretion	3	CREB3L4,PLCB1,CREB3L1	0.0333751	0.180996
GO_BP	GO:0001837_EPITHELIAL_TO_MESENCHYMAL_TRANSITION	6	BAMBI,LEF1,FGF8,BMP5,WNT16,BMP4	0.0341548	0.125428
Reactome	REACTOME_NEGATIVE_REGULATION_OF_THE_PI3K_AKT_NETWORK	7	PIK3R3,ESR1,FGF19,FGF8,FGF20,FGF3,FGF9	0.0344482	0.101622
GO_BP	GO:0007492_ENDODERM_DEVELOPMENT	4	DUSP4,FGF8,SOX17,BMP4	0.0368441	0.132477
GO_BP	GO:0045017_GLYCEROLIPID_BIOSYNTHETIC_PROCESS	4	PIK3R3,PLA2G4A,PLCE1,PLA2G10	0.0368441	0.132477
GO_BP	GO:0009755_HORMONE_MEDIATED_SIGNALING_PATHWAY	4	ESR1,LEF1,RXRG,BMP4	0.0368441	0.132477
Reactome	REACTOME_NEGATIVE_REGULATION_OF_FGFR2_SIGNALING	4	FGF8,FGF20,FGF3,FGF9	0.0368441	0.106496
GO_BP	GO:0003143_EMBRYONIC_HEART_TUBE_MORPHOGENESIS	2	FGF8,SOX17	0.0375444	0.132477
GO_BP	GO:0035883_ENTEROENDOCRINE_CELL_DIFFERENTIATION	2	BMP5,BMP4	0.0375444	0.132477
GO_BP	GO:0048009_INSULIN_LIKE_GROWTH_FACTOR_RECEPTOR_SIGNALING_PATHWAY	2	PLCB1,BMP5	0.0375444	0.132477
GO_BP	GO:1902036_REGULATION_OF_HEMATOPOIETIC_STEM_CELL_DIFFERENTIATION	2	MYB,TCF3	0.0375444	0.132477
GO_BP	GO:1990823_RESPONSE_TO_LEUKEMIA_INHIBITORY_FACTOR	2	SOX17,PLA2G10	0.0375444	0.132477
GO_BP	GO:0043586_TONGUE_DEVELOPMENT	2	LEF1,BDNF	0.0375444	0.132477
Reactome	REACTOME_CREB1_PHOSPHORYLATION_THROUGH_NMDA_RECEPTOR_MEDIATED_ACTIVATION_OF_RAS_SIGNALING	2	GRIN1,RASGRF1	0.0375444	0.106496
Reactome	REACTOME_G_PROTEIN_BETA_GAMMA_SIGNALLING	2	GNG4,PLCB1	0.0375444	0.106496
KEGG	hsa04961__Endocrine_and_other_factor_regulated_calcium_reabsorption	2	ESR1,PLCB1	0.0375444	0.185121
GO_CC	GO:0030133_TRANSPORT_VESICLE	2	GRIN1,BDNF	0.0375444	0.172092
GO_BP	GO:0003007_HEART_MORPHOGENESIS	7	EYA1,COL2A1,FGF8,SOX17,BMP5,WNT16,BMP4	0.0379694	0.132477
KEGG	hsa04390__Hippo_signaling_pathway	7	BMPR1B,FZD10,LEF1,NKD1,BMP5,WNT16,BMP4	0.0379694	0.185121
GO_BP	GO:0045666_POSITIVE_REGULATION_OF_NEURON_DIFFERENTIATION	6	PLA2G3,TCF3,FGF20,BDNF,BMP5,BMP4	0.0380745	0.132477
GO_BP	GO:2001236_REGULATION_OF_EXTRINSIC_APOPTOTIC_SIGNALING_PATHWAY	6	BMPR1B,EYA1,COL2A1,PAK5,BMP5,BMP4	0.0380745	0.132477
KEGG	hsa05034__Alcoholism	6	GNG4,GRIN1,CREB3L4,CALML3,CREB3L1,BDNF	0.0380746	0.185121
GO_BP	GO:0040007_GROWTH	16	DUSP6,GNG4,BMPR1B,ESR1,PLCE1,TNC,PLCB1,LEF1,FGF8,FGF20,PAK5,SOX17,FGF9,BDNF,NKD1,BMP4	0.0391538	0.132477
KEGG	hsa04918__Thyroid_hormone_synthesis	3	CREB3L4,PLCB1,CREB3L1	0.0400751	0.18682
GO_BP	GO:0032963_COLLAGEN_METABOLIC_PROCESS	3	MYB,CREB3L1,BMP4	0.0400751	0.132477
GO_BP	GO:0072132_MESENCHYME_MORPHOGENESIS	3	LEF1,FGF8,BMP5	0.0400751	0.132477
GO_BP	GO:0043407_NEGATIVE_REGULATION_OF_MAP_KINASE_ACTIVITY	3	DUSP6,DUSP4,BMP4	0.0400751	0.132477
GO_BP	GO:0060070_CANONICAL_WNT_SIGNALING_PATHWAY	8	FZD10,BAMBI,DKK4,LEF1,SOX17,FGF9,NKD1,WNT16	0.0401355	0.132477
GO_BP	GO:0070304_POSITIVE_REGULATION_OF_STRESS_ACTIVATED_PROTEIN_KINASE_SIGNALING_CASCADE	5	FZD10,GADD45G,FGF19,PLCB1,WNT16	0.0410739	0.132477
KEGG	hsa04750__Inflammatory_mediator_regulation_of_TRP_channels	5	PIK3R3,MAP2K6,CALML3,PLA2G4A,PLCB1	0.0410739	0.18682
GO_BP	GO:0060562_EPITHELIAL_TUBE_MORPHOGENESIS	9	EYA1,ESR1,TNC,LEF1,FGF8,HHIP,SOX17,BMP5,BMP4	0.0410996	0.132477
GO_MF	GO:0003700_DNA_BINDING_TRANSCRIPTION_FACTOR_ACTIVITY	10	MYB,CREB3L4,TCF3,ESR1,LEF1,RXRG,SMAD9,MYCN,SOX17,CREB3L1	0.0411851	0.0904772
GO_BP	GO:0009887_ANIMAL_ORGAN_MORPHOGENESIS	19	BMPR1B,EYA1,LFNG,ESR1,FGF19,COL2A1,TNC,LEF1,FGF8,FGF20,FGF3,HHIP,SOX17,FGF9,BDNF,NKD1,BMP5,WNT16,BMP4	0.0413975	0.132477
KEGG	hsa04922__Glucagon_signaling_pathway	4	CREB3L4,CALML3,PLCB1,CREB3L1	0.0424591	0.187085
GO_BP	GO:0006066_ALCOHOL_METABOLIC_PROCESS	4	PLA2G4A,PLCE1,PLCB1,BMP5	0.0424591	0.132477
Reactome	REACTOME_FLT3_SIGNALING	10	DUSP6,DUSP4,GRIN1,RASGRF1,FGF19,FGF8,FGF20,FGF3,IL5RA,FGF9	0.0443071	0.109837
GO_BP	GO:0007507_HEART_DEVELOPMENT	12	DUSP6,EYA1,COL2A1,PLCE1,FGF8,FGF20,FGF3,SOX17,FGF9,BMP5,WNT16,BMP4	0.0451418	0.137626
Reactome	REACTOME_PI3K_AKT_SIGNALING_IN_CANCER	7	PIK3R3,ESR1,FGF19,FGF8,FGF20,FGF3,FGF9	0.0457327	0.110507
Reactome	REACTOME_INSULIN_RECEPTOR_SIGNALLING_CASCADE	5	FGF19,FGF8,FGF20,FGF3,FGF9	0.0461297	0.110507
Reactome	REACTOME_SIGNALING_BY_INSULIN_RECEPTOR	5	FGF19,FGF8,FGF20,FGF3,FGF9	0.0461297	0.110507
Reactome	REACTOME_SIGNALING_BY_TYPE_1_INSULIN_LIKE_GROWTH_FACTOR_1_RECEPTOR_IGF1R_	5	FGF19,FGF8,FGF20,FGF3,FGF9	0.0461297	0.110507
GO_BP	GO:0009952_ANTERIOR_POSTERIOR_PATTERN_SPECIFICATION	6	LFNG,LEF1,FGF8,SOX17,NKD1,BMP4	0.046789	0.140405
GO_BP	GO:0001756_SOMITOGENESIS	3	LFNG,LEF1,NKD1	0.0474919	0.140405
Reactome	REACTOME_CA2_PATHWAY	3	GNG4,PLCB1,LEF1	0.0474919	0.110507
Reactome	REACTOME_DOWNSTREAM_SIGNALING_OF_ACTIVATED_FGFR3	3	FGF8,FGF20,FGF9	0.0474919	0.110507
Reactome	REACTOME_SIGNALING_BY_FGFR1_IN_DISEASE	3	FGF8,FGF20,FGF9	0.0474919	0.110507
Reactome	REACTOME_MAPK_TARGETS_NUCLEAR_EVENTS_MEDIATED_BY_MAP_KINASES	2	DUSP6,DUSP4	0.0475741	0.110507
GO_BP	GO:0002287_ALPHA_BETA_T_CELL_ACTIVATION_INVOLVED_IN_IMMUNE_RESPONSE	2	MYB,LEF1	0.0475742	0.140405
GO_BP	GO:0060317_CARDIAC_EPITHELIAL_TO_MESENCHYMAL_TRANSITION	2	FGF8,WNT16	0.0475742	0.140405
GO_BP	GO:0001709_CELL_FATE_DETERMINATION	2	SOX17,BMP4	0.0475742	0.140405
GO_BP	GO:0044782_CILIUM_ORGANIZATION	2	CCNO,PLA2G3	0.0475742	0.140405
GO_BP	GO:0002066_COLUMNAR_CUBOIDAL_EPITHELIAL_CELL_DEVELOPMENT	2	BMP5,BMP4	0.0475742	0.140405
GO_BP	GO:0035050_EMBRYONIC_HEART_TUBE_DEVELOPMENT	2	FGF8,SOX17	0.0475742	0.140405
GO_BP	GO:0003203_ENDOCARDIAL_CUSHION_MORPHOGENESIS	2	FGF8,BMP5	0.0475742	0.140405
GO_BP	GO:0009101_GLYCOPROTEIN_BIOSYNTHETIC_PROCESS	2	BMPR1B,PLCB1	0.0475742	0.140405
GO_BP	GO:0048663_NEURON_FATE_COMMITMENT	2	EYA1,BMP4	0.0475742	0.140405
GO_BP	GO:0021983_PITUITARY_GLAND_DEVELOPMENT	2	FGF8,BMP4	0.0475742	0.140405
GO_BP	GO:0030501_POSITIVE_REGULATION_OF_BONE_MINERALIZATION	2	BMPR1B,BMP4	0.0475742	0.140405
GO_BP	GO:0048524_POSITIVE_REGULATION_OF_VIRAL_PROCESS	2	TMPRSS2,LEF1	0.0475742	0.140405
GO_BP	GO:0044070_REGULATION_OF_ANION_TRANSPORT	2	MAP2K6,PLA2G10	0.0475742	0.140405
GO_BP	GO:0042088_T_HELPER_1_TYPE_IMMUNE_RESPONSE	2	PLA2G4A,LEF1	0.0475742	0.140405
GO_BP	GO:0007223_WNT_SIGNALING_PATHWAY_CALCIUM_MODULATING_PATHWAY	2	PLCB1,LEF1	0.0475742	0.140405
GO_BP	GO:0071383_CELLULAR_RESPONSE_TO_STEROID_HORMONE_STIMULUS	4	ESR1,LEF1,RXRG,BMP4	0.0485691	0.14269
GO_BP	GO:0035567_NON_CANONICAL_WNT_SIGNALING_PATHWAY	4	FZD10,PLCB1,LEF1,NKD1	0.0485691	0.14269
GO_BP	GO:0032526_RESPONSE_TO_RETINOIC_ACID	4	FZD10,MYB,TNC,RXRG	0.0485691	0.14269
KEGG	hsa05031__Amphetamine_addiction	4	GRIN1,CREB3L4,CALML3,CREB3L1	0.0485691	0.207523
Reactome	REACTOME_FGFR3B_LIGAND_BINDING_AND_ACTIVATION	3	FGF8,FGF20,FGF9	0.000691501	0.0135995	2	FGFR3,FGF18	0.0350511	0.193315
GO_BP	GO:0007215_GLUTAMATE_RECEPTOR_SIGNALING_PATHWAY	3	GRIN1,RASGRF1,PLCB1	0.0102025	0.07611	3	MAPK8IP2,PPARGC1A,RELN	0.0493121	0.146204
GO_BP	GO:0021871_FOREBRAIN_REGIONALIZATION	2	FGF8,BMP4	0.0058839	0.0523343	2	WNT7B,GLI3	0.0217971	0.0975937
GO_BP	GO:0036075_REPLACEMENT_OSSIFICATION	2	COL2A1,BMP4	0.0097782	0.07611	2	FGFR3,FGF18	0.0350511	0.110849
GO_BP	GO:0048754_BRANCHING_MORPHOGENESIS_OF_AN_EPITHELIAL_TUBE	7	EYA1,ESR1,TNC,LEF1,FGF8,HHIP,BMP4	0.0201843	0.100869	9	TNF,WT1,TGFBR2,LAMA5,MET,MYC,EPHA2,GLI3,SFRP2	0.0455703	0.137074
GO_MF	GO:0030545_RECEPTOR_REGULATOR_ACTIVITY	13	FGF19,DKK4,FGF8,FGF20,FGF3,IL19,FGF9,BDNF,CSF3,BMP5,WNT16,FGF14,BMP4	0.00987982	0.0408589	18	WNT3,TNF,WNT10A,EFNA5,IL15,FGF18,INHBA,WNT7B,FGF7,IL11,IL6,SPP1,CLCF1,WNT7A,TGFB1,IL10,TNFSF10,SFRP2	0.0163404	0.0768
GO_BP	GO:0060350_ENDOCHONDRAL_BONE_MORPHOGENESIS	3	BMPR1B,COL2A1,BMP4	0.0135335	0.07611	4	FGFR3,FGF18,TGFBR2,COMP	0.0145575	0.0740783
GO_BP	GO:0099565_CHEMICAL_SYNAPTIC_TRANSMISSION_POSTSYNAPTIC	2	GRIN1,BDNF	0.0475742	0.140405	3	MAPK8IP2,WNT7A,RELN	0.0372972	0.1151
GO_BP	GO:0071674_MONONUCLEAR_CELL_MIGRATION	2	PLCB1,BMP5	0.0475742	0.140405	3	IL6R,TNF,IL6	0.0372972	0.1151
GO_BP	GO:0051963_REGULATION_OF_SYNAPSE_ASSEMBLY	2	GRIN1,BDNF	0.0475742	0.140405	3	IL1RAP,EFNA5,WNT7A	0.0372972	0.1151
Reactome	REACTOME_REGULATION_OF_INSULIN_LIKE_GROWTH_FACTOR_IGF_TRANSPORT_AND_UPTAKE_BY_INSULIN_LIKE_GROWTH_FACTOR_BINDING_PROTEINS_IGFBPS_	2	TNC,BMP4	0.0375444	0.106496	3	IL6,SPP1,FN1	0.0271744	0.193315
GO_BP	GO:0035137_HINDLIMB_MORPHOGENESIS	2	FGF8,BMP4	0.0287359	0.107566	3	WNT3,WNT7A,ZBTB16	0.0189054	0.0905818
GO_BP	GO:1900449_REGULATION_OF_GLUTAMATE_RECEPTOR_SIGNALING_PATHWAY	2	GRIN1,RASGRF1	0.0287359	0.107566	3	MAPK8IP2,PPARGC1A,RELN	0.0189054	0.0905818
GO_BP	GO:0043030_REGULATION_OF_MACROPHAGE_ACTIVATION	2	PLA2G4A,PLA2G10	0.0287359	0.107566	3	CEBPA,IL6,IL10	0.0189054	0.0905818
GO_BP	GO:0099601_REGULATION_OF_NEUROTRANSMITTER_RECEPTOR_ACTIVITY	2	GRIN1,RASGRF1	0.0287359	0.107566	3	MAPK8IP2,PPARGC1A,RELN	0.0189054	0.0905818
GO_BP	GO:0035116_EMBRYONIC_HINDLIMB_MORPHOGENESIS	2	FGF8,BMP4	0.0211725	0.102311	3	WNT3,WNT7A,ZBTB16	0.0124051	0.0666001
GO_BP	GO:0060669_EMBRYONIC_PLACENTA_MORPHOGENESIS	2	LEF1,BMP5	0.0211725	0.102311	3	WNT7B,SOCS3,IL10	0.0124051	0.0666001
GO_BP	GO:2000310_REGULATION_OF_NMDA_RECEPTOR_ACTIVITY	2	GRIN1,RASGRF1	0.0211725	0.102311	3	MAPK8IP2,PPARGC1A,RELN	0.0124051	0.0666001
GO_BP	GO:0051897_POSITIVE_REGULATION_OF_PROTEIN_KINASE_B_SIGNALING	7	ESR1,FGF19,FGF8,FGF20,FGF3,FGF9,CSF3	0.0499858	0.14663	11	FGFR3,TNF,FGF18,FGFR4,FGF7,ANGPT1,MET,PIK3CD,TGFB1,PIK3CG,PIK3R5	0.0257477	0.110849
GO_BP	GO:0060713_LABYRINTHINE_LAYER_MORPHOGENESIS	2	LEF1,BMP5	0.0148593	0.0766921	3	WNT7B,SOCS3,IL10	0.00753922	0.0666001
GO_BP	GO:0060349_BONE_MORPHOGENESIS	3	BMPR1B,COL2A1,BMP4	0.0474919	0.140405	6	FGFR3,FGF18,TGFBR2,COMP,GLI3,SFRP2	0.00426932	0.0498087
GO_CC	GO:0005604_BASEMENT_MEMBRANE	3	COL2A1,TNC,FGF9	0.0400751	0.172092	6	EFNA5,LAMA5,COL4A3,COL4A4,FN1,LAMB3	0.003054	0.036109
Biocarta	BIOCARTA_ERYTH_PATHWAY					3	IL11,IL6,TGFB1	0.0493122	0.195921
GO_BP	GO:0006022_AMINOGLYCAN_METABOLIC_PROCESS					3	IL15,ANGPT1,TGFB1	0.0493121	0.146204
GO_BP	GO:0003208_CARDIAC_VENTRICLE_MORPHOGENESIS					3	TGFBR2,TGFB1,SFRP2	0.0493121	0.146204
GO_BP	GO:0019915_LIPID_STORAGE					3	TNF,IL6,ITGB3	0.0493121	0.146204
GO_BP	GO:0030593_NEUTROPHIL_CHEMOTAXIS					3	CSF3R,PIK3CD,PIK3CG	0.0493121	0.146204
GO_BP	GO:0046638_POSITIVE_REGULATION_OF_ALPHA_BETA_T_CELL_DIFFERENTIATION					3	TGFBR2,ZBTB16,GLI3	0.0493121	0.146204
GO_BP	GO:0061036_POSITIVE_REGULATION_OF_CARTILAGE_DEVELOPMENT					3	FGF18,ZBTB16,GLI3	0.0493121	0.146204
GO_BP	GO:2001238_POSITIVE_REGULATION_OF_EXTRINSIC_APOPTOTIC_SIGNALING_PATHWAY					3	TNF,INHBA,TNFSF10	0.0493121	0.146204
GO_BP	GO:0045600_POSITIVE_REGULATION_OF_FAT_CELL_DIFFERENTIATION					3	CEBPA,ZBTB16,SFRP2	0.0493121	0.146204
GO_BP	GO:0046850_REGULATION_OF_BONE_REMODELING					3	IL6,SPP1,ITGB3	0.0493121	0.146204
GO_BP	GO:0031644_REGULATION_OF_NERVOUS_SYSTEM_PROCESS					3	WNT7A,RELN,IL10	0.0493121	0.146204
GO_BP	GO:0035304_REGULATION_OF_PROTEIN_DEPHOSPHORYLATION					3	TNF,PPP2R2B,TGFB1	0.0493121	0.146204
GO_BP	GO:0045580_REGULATION_OF_T_CELL_DIFFERENTIATION					7	CARD11,IL15,TGFBR2,IL2RA,ZBTB16,IL7R,GLI3	0.0475978	0.142893
GO_BP	GO:0009607_RESPONSE_TO_BIOTIC_STIMULUS					22	IL6R,HMGA1,IL1RAP,CARD11,IRAK2,STAT1,CD40,TNF,IL15,CD274,IL6,IL2RA,PPARGC1A,PIK3CD,SOCS3,TGFB1,PLA2G2A,IL12RB2,PIK3CG,EPHA2,IRAK3,IL10	0.0456118	0.137074
GO_BP	GO:0009798_AXIS_SPECIFICATION					5	AURKA,WNT3,WT1,PITX2,WNT7A	0.0443822	0.133659
GO_BP	GO:0070498_INTERLEUKIN_1_MEDIATED_SIGNALING_PATHWAY					5	IL1RAP,IRAK2,IL6,MAP3K8,IRAK3	0.0443822	0.133659
GO_BP	GO:0008361_REGULATION_OF_CELL_SIZE					5	WNT3,EFNA5,SPP1,FN1,IL7R	0.0443822	0.133659
Hallmark	HALLMARK_COMPLEMENT					5	IL6,DUSP5,FN1,PIK3CG,PIK3R5	0.0443822	0.149285
GO_BP	GO:0043410_POSITIVE_REGULATION_OF_MAPK_CASCADE					20	IRAK2,FGFR3,CD40,TNF,FGF18,FGFR4,WNT7B,BIRC7,ANGPT1,IL11,IL6,DUSP5,MAPK8IP2,WNT7A,MAP3K8,TGFB1,PLA2G2A,ALK,PIK3CG,PIK3R5	0.0439141	0.132667
GO_BP	GO:0048332_MESODERM_MORPHOGENESIS					6	WNT3,INHBA,ITGA3,ITGB3,EPHA2,SFRP2	0.0432924	0.130927
GO_BP	GO:0045861_NEGATIVE_REGULATION_OF_PROTEOLYSIS					6	GAS1,TNF,BIRC7,COL4A3,IL10,SFRP2	0.0432924	0.130927
GO_BP	GO:0033138_POSITIVE_REGULATION_OF_PEPTIDYL_SERINE_PHOSPHORYLATION					6	TNF,ANGPT1,IL11,IL6,TGFB1,SFRP2	0.0432924	0.130927
KEGG	hsa04150__mTOR_signaling_pathway					6	TNF,PRKCB,RPS6KA6,PIK3CD,PIK3CG,PIK3R5	0.0432924	0.212642
GO_BP	GO:0002088_LENS_DEVELOPMENT_IN_CAMERA_TYPE_EYE					4	WNT7B,TGFBR2,WNT7A,EPHA2	0.0431637	0.130927
GO_BP	GO:0042116_MACROPHAGE_ACTIVATION					4	TNF,CEBPA,IL6,IL10	0.0431637	0.130927
GO_BP	GO:0030225_MACROPHAGE_DIFFERENTIATION					4	IL15,CEBPA,INHBA,TGFB1	0.0431637	0.130927
GO_BP	GO:0010466_NEGATIVE_REGULATION_OF_PEPTIDASE_ACTIVITY					4	TNF,BIRC7,COL4A3,SFRP2	0.0431637	0.130927
GO_BP	GO:1990138_NEURON_PROJECTION_EXTENSION					4	AURKA,WNT3,RASAL1,FN1	0.0431637	0.130927
GO_BP	GO:0019058_VIRAL_LIFE_CYCLE					4	TNF,ITGB3,ITGB6,EPHA2	0.0431637	0.130927
GO_BP	GO:0046649_LYMPHOCYTE_ACTIVATION					19	CARD11,CD40,PRKCB,IL15,INHBA,CD274,IL11,TGFBR2,IL6,IL2RA,CLCF1,MAP3K8,ZBTB16,PIK3CD,TGFB1,PIK3CG,IL7R,IL10,GLI3	0.042738	0.130487
GO_BP	GO:0050817_COAGULATION					10	PRKAR2A,CD40,PRKCB,H3C8,IL6,ITGB3,COMP,FN1,PIK3CG,PIK3R5	0.0411851	0.12588
GO_BP	GO:0010975_REGULATION_OF_NEURON_PROJECTION_DEVELOPMENT					10	WNT3,RASAL1,EFNA5,ITGA3,SPP1,WNT7A,FN1,ALK,RELN,SFRP2	0.0411851	0.12588
GO_BP	GO:0060541_RESPIRATORY_SYSTEM_DEVELOPMENT					10	TNF,CEBPA,FGF18,WT1,WNT7B,FGF7,TGFBR2,ITGA3,LAMA5,GLI3	0.0411851	0.12588
GO_BP	GO:0060759_REGULATION_OF_RESPONSE_TO_CYTOKINE_STIMULUS					7	IRAK2,STAT1,TNF,ANGPT1,IL6,SOCS3,IRAK3	0.041044	0.125851
GO_BP	GO:0003013_CIRCULATORY_SYSTEM_PROCESS					9	STAT1,CACNA2D2,ANGPT1,CACNA2D3,CACNA1G,COL4A3,TGFB1,COMP,PIK3CG	0.0401627	0.12328
GO_BP	GO:0001775_CELL_ACTIVATION					27	CARD11,CD40,TNF,PRKCB,IL15,CEBPA,INHBA,CD274,IL11,TGFBR2,IL6,IL2RA,CLCF1,WNT7A,MAP3K8,ZBTB16,ITGB3,PIK3CD,TGFB1,COMP,PLA2G2A,FN1,PIK3CG,PIK3R5,IL7R,IL10,GLI3	0.0382932	0.117667
GO_BP	GO:0045926_NEGATIVE_REGULATION_OF_GROWTH					8	FGFR3,WNT3,INHBA,WT1,TGFBR2,SPP1,TGFB1,SFRP2	0.0382414	0.117634
GO_BP	GO:1904018_POSITIVE_REGULATION_OF_VASCULATURE_DEVELOPMENT					8	IL6R,CD40,PRKCB,FGF18,TGFBR2,ITGB8,IL10,SFRP2	0.0382414	0.117634
GO_BP	GO:0045619_REGULATION_OF_LYMPHOCYTE_DIFFERENTIATION					8	CARD11,IL15,INHBA,TGFBR2,IL2RA,ZBTB16,IL7R,GLI3	0.0382414	0.117634
GO_BP	GO:0032620_INTERLEUKIN_17_PRODUCTION					3	IL15,IL6,TGFB1	0.0372972	0.1151
GO_BP	GO:0010771_NEGATIVE_REGULATION_OF_CELL_MORPHOGENESIS_INVOLVED_IN_DIFFERENTIATION					3	WNT3,EFNA5,SPP1	0.0372972	0.1151
GO_BP	GO:0001937_NEGATIVE_REGULATION_OF_ENDOTHELIAL_CELL_PROLIFERATION					3	STAT1,TNF,COL4A3	0.0372972	0.1151
GO_BP	GO:0106027_NEURON_PROJECTION_ORGANIZATION					3	ITGA3,WNT7A,RELN	0.0372972	0.1151
GO_BP	GO:0032722_POSITIVE_REGULATION_OF_CHEMOKINE_PRODUCTION					3	IL6R,TNF,IL6	0.0372972	0.1151
GO_BP	GO:0045911_POSITIVE_REGULATION_OF_DNA_RECOMBINATION					3	CD40,CLCF1,TGFB1	0.0372972	0.1151
Reactome	REACTOME_INTERLEUKIN_12_FAMILY_SIGNALING					3	STAT1,IL12RB2,IL10	0.0372972	0.19506
GO_BP	GO:1902105_REGULATION_OF_LEUKOCYTE_DIFFERENTIATION					11	CARD11,TNF,IL15,INHBA,TGFBR2,IL2RA,ZBTB16,TGFB1,MYC,IL7R,GLI3	0.0370662	0.1151
GO_BP	GO:0009617_RESPONSE_TO_BACTERIUM					13	IL6R,IRAK2,CD40,TNF,CD274,IL6,PPARGC1A,TGFB1,PLA2G2A,IL12RB2,EPHA2,IRAK3,IL10	0.0368232	0.114872
GO_BP	GO:0050866_NEGATIVE_REGULATION_OF_CELL_ACTIVATION					5	INHBA,CD274,IL2RA,IL10,GLI3	0.0365386	0.114109
GO_BP	GO:0030307_POSITIVE_REGULATION_OF_CELL_GROWTH					5	WNT3,RASAL1,EFNA5,FN1,SFRP2	0.0365386	0.114109
GO_BP	GO:0002705_POSITIVE_REGULATION_OF_LEUKOCYTE_MEDIATED_IMMUNITY					5	CD40,TNF,IL6,CLCF1,TGFB1	0.0365386	0.114109
GO_BP	GO:0000018_REGULATION_OF_DNA_RECOMBINATION					5	CD40,CLCF1,TGFB1,IL7R,IL10	0.0365386	0.114109
Reactome	REACTOME_ASSEMBLY_OF_COLLAGEN_FIBRILS_AND_OTHER_MULTIMERIC_STRUCTURES					5	MMP7,COL4A3,COL6A6,COL4A4,LAMB3	0.0365386	0.193315
Reactome	REACTOME_CELL_SURFACE_INTERACTIONS_AT_THE_VASCULAR_WALL					5	ANGPT1,ITGA3,ITGB3,TGFB1,FN1	0.0365386	0.193315
Reactome	REACTOME_COLLAGEN_FORMATION					5	MMP7,COL4A3,COL6A6,COL4A4,LAMB3	0.0365386	0.193315
Reactome	REACTOME_MET_PROMOTES_CELL_MOTILITY					5	ITGA3,LAMA5,MET,FN1,LAMB3	0.0365386	0.193315
GO_BP	GO:0030595_LEUKOCYTE_CHEMOTAXIS					6	IL6R,IL6,CSF3R,PIK3CD,PIK3CG,IL10	0.036483	0.114109
GO_BP	GO:0045621_POSITIVE_REGULATION_OF_LYMPHOCYTE_DIFFERENTIATION					6	IL15,TGFBR2,IL2RA,ZBTB16,IL7R,GLI3	0.036483	0.114109
Biocarta	BIOCARTA_NKT_PATHWAY					2	TGFB1,IL12RB2	0.0350511	0.148889
Biocarta	BIOCARTA_PLC_PATHWAY					2	PRKCB,PIK3CG	0.0350511	0.148889
GO_BP	GO:0048143_ASTROCYTE_ACTIVATION					2	TNF,IL6	0.0350511	0.110849
GO_BP	GO:0036474_CELL_DEATH_IN_RESPONSE_TO_HYDROGEN_PEROXIDE					2	MET,IL10	0.0350511	0.110849
GO_BP	GO:0071392_CELLULAR_RESPONSE_TO_ESTRADIOL_STIMULUS					2	PPARGC1A,IL10	0.0350511	0.110849
GO_BP	GO:0085029_EXTRACELLULAR_MATRIX_ASSEMBLY					2	TGFB1,LAMB3	0.0350511	0.110849
GO_BP	GO:0021885_FOREBRAIN_CELL_MIGRATION					2	RELN,GLI3	0.0350511	0.110849
GO_BP	GO:0072110_GLOMERULAR_MESANGIAL_CELL_PROLIFERATION					2	IL6R,WT1	0.0350511	0.110849
GO_BP	GO:0070757_INTERLEUKIN_35_MEDIATED_SIGNALING_PATHWAY					2	STAT1,IL12RB2	0.0350511	0.110849
GO_BP	GO:0061756_LEUKOCYTE_ADHESION_TO_VASCULAR_ENDOTHELIAL_CELL					2	TNF,IL6	0.0350511	0.110849
GO_BP	GO:0055088_LIPID_HOMEOSTASIS					2	CEBPA,FGFR4	0.0350511	0.110849
GO_BP	GO:0072243_METANEPHRIC_NEPHRON_EPITHELIUM_DEVELOPMENT					2	STAT1,WNT7B	0.0350511	0.110849
GO_BP	GO:1904948_MIDBRAIN_DOPAMINERGIC_NEURON_DIFFERENTIATION					2	WNT3,SFRP2	0.0350511	0.110849
GO_BP	GO:0050869_NEGATIVE_REGULATION_OF_B_CELL_ACTIVATION					2	INHBA,IL10	0.0350511	0.110849
GO_BP	GO:1900077_NEGATIVE_REGULATION_OF_CELLULAR_RESPONSE_TO_INSULIN_STIMULUS					2	PRKCB,SOCS3	0.0350511	0.110849
GO_BP	GO:0045662_NEGATIVE_REGULATION_OF_MYOBLAST_DIFFERENTIATION					2	TNF,TGFB1	0.0350511	0.110849
GO_BP	GO:1903318_NEGATIVE_REGULATION_OF_PROTEIN_MATURATION					2	GAS1,BIRC7	0.0350511	0.110849
GO_BP	GO:0048525_NEGATIVE_REGULATION_OF_VIRAL_PROCESS					2	STAT1,TNF	0.0350511	0.110849
GO_BP	GO:1901293_NUCLEOSIDE_PHOSPHATE_BIOSYNTHETIC_PROCESS					2	PPARGC1A,TGFB1	0.0350511	0.110849
GO_BP	GO:0043032_POSITIVE_REGULATION_OF_MACROPHAGE_ACTIVATION					2	CEBPA,IL10	0.0350511	0.110849
GO_BP	GO:0010893_POSITIVE_REGULATION_OF_STEROID_BIOSYNTHETIC_PROCESS					2	TNF,PPARGC1A	0.0350511	0.110849
GO_BP	GO:0045940_POSITIVE_REGULATION_OF_STEROID_METABOLIC_PROCESS					2	TNF,PPARGC1A	0.0350511	0.110849
GO_BP	GO:0043244_REGULATION_OF_PROTEIN_CONTAINING_COMPLEX_DISASSEMBLY					2	TNF,IRAK3	0.0350511	0.110849
GO_BP	GO:0090322_REGULATION_OF_SUPEROXIDE_METABOLIC_PROCESS					2	TNF,TGFB1	0.0350511	0.110849
GO_BP	GO:0043403_SKELETAL_MUSCLE_TISSUE_REGENERATION					2	TGFBR2,WNT7A	0.0350511	0.110849
GO_BP	GO:0060439_TRACHEA_MORPHOGENESIS					2	WNT7B,TGFBR2	0.0350511	0.110849
GO_MF	GO:0046935_1_PHOSPHATIDYLINOSITOL_3_KINASE_REGULATOR_ACTIVITY					2	SOCS3,PIK3R5	0.0350511	0.0938135
Reactome	REACTOME_DOWNREGULATION_OF_TGF_BETA_RECEPTOR_SIGNALING					2	TGFBR2,TGFB1	0.0350511	0.193315
Reactome	REACTOME_INTERLEUKIN_35_SIGNALLING					2	STAT1,IL12RB2	0.0350511	0.193315
Reactome	REACTOME_MAPK1_ERK2_ACTIVATION					2	IL6R,IL6	0.0350511	0.193315
Reactome	REACTOME_MAPK3_ERK1_ACTIVATION					2	IL6R,IL6	0.0350511	0.193315
Reactome	REACTOME_PRESYNAPTIC_DEPOLARIZATION_AND_CALCIUM_CHANNEL_OPENING					2	CACNA2D2,CACNA2D3	0.0350511	0.193315
GO_BP	GO:0035272_EXOCRINE_SYSTEM_DEVELOPMENT					4	TNF,FGF7,LAMA5,TGFB1	0.0341566	0.110849
GO_BP	GO:0048333_MESODERMAL_CELL_DIFFERENTIATION					4	INHBA,ITGA3,ITGB3,SFRP2	0.0341566	0.110849
GO_BP	GO:0002702_POSITIVE_REGULATION_OF_PRODUCTION_OF_MOLECULAR_MEDIATOR_OF_IMMUNE_RESPONSE					4	CD40,IL6,CLCF1,TGFB1	0.0341566	0.110849
GO_BP	GO:0072521_PURINE_CONTAINING_COMPOUND_METABOLIC_PROCESS					4	CARD11,PPARGC1A,TGFB1,EPHA2	0.0341566	0.110849
GO_BP	GO:0016445_SOMATIC_DIVERSIFICATION_OF_IMMUNOGLOBULINS					4	CD40,CLCF1,TGFB1,IL10	0.0341566	0.110849
GO_BP	GO:0045058_T_CELL_SELECTION					4	CARD11,IL15,IL6,GLI3	0.0341566	0.110849
GO_MF	GO:0045296_CADHERIN_BINDING					4	STAT1,NOTCH3,H3C8,EPHA2	0.0341566	0.0938135
GO_MF	GO:0005109_FRIZZLED_BINDING					4	WNT3,WNT10A,WNT7B,WNT7A	0.0341566	0.0938135
Reactome	REACTOME_ANTI_INFLAMMATORY_RESPONSE_FAVOURING_LEISHMANIA_PARASITE_INFECTION					4	PRKAR2A,IL6,TSHR,IL10	0.0341566	0.193315
Hallmark	HALLMARK_COAGULATION					4	MMP7,ITGB3,COMP,FN1	0.0341566	0.12638
KEGG	hsa04923__Regulation_of_lipolysis_in_adipocytes					4	PIK3CD,PIK3CG,PIK3R5,TSHR	0.0341566	0.172853
KEGG	hsa04960__Aldosterone_regulated_sodium_reabsorption					4	PRKCB,PIK3CD,PIK3CG,PIK3R5	0.0341566	0.172853
GO_BP	GO:0010562_POSITIVE_REGULATION_OF_PHOSPHORUS_METABOLIC_PROCESS					35	IL6R,PRKAR2A,IRAK2,FGFR3,CD40,TNF,EFNA5,IL15,FGF18,INHBA,FGFR4,WNT7B,FGF7,BIRC7,ANGPT1,IL11,TGFBR2,IL6,DUSP5,CLCF1,MET,MAPK8IP2,WNT7A,PPARGC1A,MAP3K8,ITGB3,SOCS3,TGFB1,PLA2G2A,ALK,PIK3CG,PIK3R5,EPHA2,RELN,SFRP2	0.0334629	0.110849
GO_BP	GO:0048732_GLAND_DEVELOPMENT					17	AURKA,WNT3,TNF,WNT10A,CEBPA,WT1,WNT7B,FGF7,PITX2,TGFBR2,LAMA5,IL6,MET,TGFB1,EPHA2,IL10,GLI3	0.033173	0.110849
Reactome	REACTOME_NERVOUS_SYSTEM_DEVELOPMENT					13	PRKAR2A,EFNA2,EFNA5,CACNA1G,COL4A3,COL6A6,MET,RPS6KA6,ITGB3,COL4A4,PIK3CD,EPHA2,RELN	0.0331332	0.193315
GO_BP	GO:0022612_GLAND_MORPHOGENESIS					8	TNF,FGF7,TGFBR2,LAMA5,IL6,TGFB1,EPHA2,GLI3	0.0330863	0.110849
GO_BP	GO:1902107_POSITIVE_REGULATION_OF_LEUKOCYTE_DIFFERENTIATION					8	TNF,IL15,TGFBR2,IL2RA,ZBTB16,TGFB1,IL7R,GLI3	0.0330863	0.110849
GO_CC	GO:0005788_ENDOPLASMIC_RETICULUM_LUMEN					8	WNT3,WNT7B,IL6,SPP1,COL4A3,WNT7A,COL4A4,FN1	0.0330863	0.112507
GO_BP	GO:0048666_NEURON_DEVELOPMENT					21	EFNA2,AURKA,NOTCH3,WNT3,RASAL1,EFNA5,WNT7B,ITGA3,PBX3,LAMA5,IL6,SPP1,MAPK8IP2,WNT7A,PIK3CD,FN1,ALK,EPHA2,RELN,GLI3,SFRP2	0.0328624	0.110849
GO_BP	GO:0002790_PEPTIDE_SECRETION					10	CD40,TNF,EFNA5,CACNA2D2,IL6,ITGB6,TGFB1,COMP,FN1,IL10	0.0321647	0.110849
GO_BP	GO:0030278_REGULATION_OF_OSSIFICATION					10	IL6R,TNF,CEBPA,WNT7B,IL6,ZBTB16,TGFB1,COMP,GLI3,SFRP2	0.0321647	0.110849
GO_BP	GO:0032989_CELLULAR_COMPONENT_MORPHOGENESIS					16	EFNA2,AURKA,NOTCH3,WNT3,RASAL1,EFNA5,WNT7B,LAMA5,SPP1,MAPK8IP2,WNT7A,PIK3CD,FN1,EPHA2,RELN,GLI3	0.0312311	0.110849
GO_MF	GO:0005539_GLYCOSAMINOGLYCAN_BINDING					6	FGFR4,FGF7,MMP7,TGFBR2,COMP,FN1	0.0304264	0.0938135
GO_MF	GO:0016301_KINASE_ACTIVITY					17	CCNE1,CARD11,IRAK2,AURKA,FGFR3,PRKCB,FGFR4,TGFBR2,MET,RPS6KA6,MAP3K8,PIK3CD,SGK2,ALK,PIK3CG,EPHA2,IRAK3	0.0302596	0.0938135
GO_BP	GO:0048639_POSITIVE_REGULATION_OF_DEVELOPMENTAL_GROWTH					7	WNT3,RASAL1,EFNA5,WT1,CACNA2D2,TGFBR2,FN1	0.0298181	0.110849
GO_BP	GO:0010976_POSITIVE_REGULATION_OF_NEURON_PROJECTION_DEVELOPMENT					7	WNT3,RASAL1,EFNA5,ITGA3,FN1,ALK,RELN	0.0298181	0.110849
GO_MF	GO:0019955_CYTOKINE_BINDING					7	IL6R,TGFBR2,IL2RA,CSF3R,ITGB3,COMP,IL12RB2	0.0298181	0.0938135
Reactome	REACTOME_TRANSCRIPTIONAL_REGULATION_OF_GRANULOPOIESIS					5	IL6R,CEBPA,H3C8,CSF3R,MYC	0.029651	0.193315
GO_BP	GO:1901342_REGULATION_OF_VASCULATURE_DEVELOPMENT					14	IL6R,STAT1,CD40,TNF,PRKCB,FGF18,WT1,TGFBR2,IL6,COL4A3,EPHA2,ITGB8,IL10,SFRP2	0.0294877	0.110849
KEGG	hsa05145__Toxoplasmosis					11	STAT1,CD40,TNF,BIRC7,LAMA5,PIK3CD,TGFB1,PIK3CG,PIK3R5,LAMB3,IL10	0.0291899	0.157249
GO_BP	GO:0008284_POSITIVE_REGULATION_OF_CELL_POPULATION_PROLIFERATION					31	IL6R,CCNE1,CARD11,FGFR3,STAT1,NOTCH3,CD40,TNF,IL15,FGF18,CD274,FGFR4,FGF7,IL11,TGFBR2,IL6,IL2RA,CLCF1,WNT7A,PPARGC1A,ITGB3,TGFB1,COMP,IL12RB2,FN1,MYC,TSHR,IL7R,IL10,GLI3,SFRP2	0.0288394	0.110849
GO_BP	GO:0002684_POSITIVE_REGULATION_OF_IMMUNE_SYSTEM_PROCESS					22	IL6R,CARD11,STAT1,CD40,TNF,PRKCB,IL15,CEBPA,INHBA,CD274,TGFBR2,IL6,IL2RA,CLCF1,MAP3K8,ZBTB16,PIK3CD,TGFB1,IRAK3,IL7R,IL10,GLI3	0.0287439	0.110849
GO_BP	GO:0098542_DEFENSE_RESPONSE_TO_OTHER_ORGANISM					16	IL6R,IL1RAP,CARD11,STAT1,CD40,TNF,IL15,IL6,IL2RA,PIK3CD,SOCS3,PLA2G2A,PIK3CG,EPHA2,IRAK3,IL10	0.0283504	0.110849
GO_BP	GO:0009948_ANTERIOR_POSTERIOR_AXIS_SPECIFICATION					3	AURKA,WNT3,WT1	0.0271744	0.110849
GO_BP	GO:0060445_BRANCHING_INVOLVED_IN_SALIVARY_GLAND_MORPHOGENESIS					3	TNF,FGF7,LAMA5	0.0271744	0.110849
GO_BP	GO:0050873_BROWN_FAT_CELL_DIFFERENTIATION					3	CEBPA,PPARGC1A,LAMB3	0.0271744	0.110849
GO_BP	GO:0002437_INFLAMMATORY_RESPONSE_TO_ANTIGENIC_STIMULUS					3	TNF,IL2RA,IL10	0.0271744	0.110849
GO_BP	GO:0046834_LIPID_PHOSPHORYLATION					3	PIK3CD,SOCS3,PIK3CG	0.0271744	0.110849
GO_BP	GO:0031294_LYMPHOCYTE_COSTIMULATION					3	CARD11,CD274,MAP3K8	0.0271744	0.110849
GO_BP	GO:1903510_MUCOPOLYSACCHARIDE_METABOLIC_PROCESS					3	IL15,ANGPT1,TGFB1	0.0271744	0.110849
GO_BP	GO:0048747_MUSCLE_FIBER_DEVELOPMENT					3	FLNC,CACNA2D2,COMP	0.0271744	0.110849
GO_BP	GO:0032088_NEGATIVE_REGULATION_OF_NF_KAPPAB_TRANSCRIPTION_FACTOR_ACTIVITY					3	IRAK2,IRAK3,IL10	0.0271744	0.110849
GO_BP	GO:0051058_NEGATIVE_REGULATION_OF_SMALL_GTPASE_MEDIATED_SIGNAL_TRANSDUCTION					3	RASAL1,ITGA3,MET	0.0271744	0.110849
GO_BP	GO:0033628_REGULATION_OF_CELL_ADHESION_MEDIATED_BY_INTEGRIN					3	PIK3CG,EPHA2,SFRP2	0.0271744	0.110849
GO_BP	GO:0050688_REGULATION_OF_DEFENSE_RESPONSE_TO_VIRUS					3	STAT1,IL15,IL2RA	0.0271744	0.110849
GO_BP	GO:0072215_REGULATION_OF_METANEPHROS_DEVELOPMENT					3	STAT1,WT1,MYC	0.0271744	0.110849
GO_BP	GO:0099175_REGULATION_OF_POSTSYNAPSE_ORGANIZATION					3	IL1RAP,WNT7A,RELN	0.0271744	0.110849
GO_BP	GO:0035249_SYNAPTIC_TRANSMISSION_GLUTAMATERGIC					3	TNF,MAPK8IP2,RELN	0.0271744	0.110849
GO_MF	GO:0005518_COLLAGEN_BINDING					3	ITGA3,COMP,FN1	0.0271744	0.0938135
GO_MF	GO:0032813_TUMOR_NECROSIS_FACTOR_RECEPTOR_SUPERFAMILY_BINDING					3	STAT1,TNF,TNFSF10	0.0271744	0.0938135
Reactome	REACTOME_PI_METABOLISM					3	PIK3CD,PIK3CG,PIK3R5	0.0271744	0.193315
GO_BP	GO:0001704_FORMATION_OF_PRIMARY_GERM_LAYER					9	WNT3,INHBA,ITGA3,DUSP5,ITGB3,FN1,LAMB3,EPHA2,SFRP2	0.0266466	0.110849
KEGG	hsa04620__Toll_like_receptor_signaling_pathway					9	STAT1,CD40,TNF,IL6,SPP1,MAP3K8,PIK3CD,PIK3CG,PIK3R5	0.0266466	0.148332
GO_BP	GO:0043491_PROTEIN_KINASE_B_SIGNALING					13	FGFR3,CD40,TNF,FGF18,FGFR4,FGF7,ANGPT1,MET,PIK3CD,TGFB1,PIK3CG,PIK3R5,EPHA2	0.0265811	0.110849
GO_BP	GO:0042733_EMBRYONIC_DIGIT_MORPHOGENESIS					4	WNT7A,ZBTB16,GLI3,SFRP2	0.0264242	0.110849
GO_BP	GO:0052126_MOVEMENT_IN_HOST_ENVIRONMENT					4	MET,ITGB3,ITGB6,EPHA2	0.0264242	0.110849
GO_BP	GO:0014033_NEURAL_CREST_CELL_DIFFERENTIATION					4	WNT10A,PITX2,LAMA5,FN1	0.0264242	0.110849
GO_BP	GO:0014074_RESPONSE_TO_PURINE_CONTAINING_COMPOUND					4	STAT1,WT1,PPARGC1A,PIK3CG	0.0264242	0.110849
GO_BP	GO:0019693_RIBOSE_PHOSPHATE_METABOLIC_PROCESS					4	CARD11,PPARGC1A,TGFB1,EPHA2	0.0264242	0.110849
GO_BP	GO:0007431_SALIVARY_GLAND_DEVELOPMENT					4	TNF,FGF7,LAMA5,TGFB1	0.0264242	0.110849
GO_BP	GO:0016447_SOMATIC_RECOMBINATION_OF_IMMUNOGLOBULIN_GENE_SEGMENTS					4	CD40,CLCF1,TGFB1,IL10	0.0264242	0.110849
Reactome	REACTOME_COLLAGEN_DEGRADATION					4	MMP7,COL4A3,COL6A6,COL4A4	0.0264242	0.193315
KEGG	hsa05143__African_trypanosomiasis					4	TNF,PRKCB,IL6,IL10	0.0264242	0.148332
GO_BP	GO:1902531_REGULATION_OF_INTRACELLULAR_SIGNAL_TRANSDUCTION					38	PRKAR2A,CARD11,IRAK2,AURKA,FGFR3,STAT1,CD40,TNF,RASAL1,PRKCB,FGF18,FGFR4,WNT7B,FGF7,BIRC7,ANGPT1,IL11,ITGA3,IL6,DUSP5,MET,RPS6KA6,MAPK8IP2,WNT7A,MAP3K8,PIK3CD,TGFB1,PLA2G2A,FN1,MYC,ALK,PIK3CG,PIK3R5,EPHA2,IRAK3,RELN,TNFSF10,SFRP2	0.0260559	0.110849
GO_BP	GO:0070661_LEUKOCYTE_PROLIFERATION					11	CARD11,CD40,IL15,CD274,TGFBR2,IL6,IL2RA,CLCF1,PIK3CG,IL7R,IL10	0.0257477	0.110849
GO_BP	GO:0050863_REGULATION_OF_T_CELL_ACTIVATION					11	CARD11,IL15,CD274,TGFBR2,IL6,IL2RA,MAP3K8,ZBTB16,IL7R,IL10,GLI3	0.0257477	0.110849
GO_BP	GO:0002703_REGULATION_OF_LEUKOCYTE_MEDIATED_IMMUNITY					7	CD40,TNF,IL6,CLCF1,TGFB1,IL7R,IL10	0.0250947	0.110125
GO_BP	GO:0007584_RESPONSE_TO_NUTRIENT					6	STAT1,CD40,IL15,TGFBR2,SPP1,SFRP2	0.0250904	0.110125
GO_MF	GO:0004896_CYTOKINE_RECEPTOR_ACTIVITY					6	IL6R,IL1RAP,IL2RA,CSF3R,IL12RB2,IL7R	0.0250904	0.0938135
GO_MF	GO:0140375_IMMUNE_RECEPTOR_ACTIVITY					6	IL6R,IL1RAP,IL2RA,CSF3R,IL12RB2,IL7R	0.0250904	0.0938135
KEGG	hsa04340__Hedgehog_signaling_pathway					6	GAS1,WNT3,WNT10A,WNT7B,WNT7A,GLI3	0.0250904	0.148332
KEGG	hsa05321__Inflammatory_bowel_disease_IBD					6	STAT1,TNF,IL6,TGFB1,IL12RB2,IL10	0.0250904	0.148332
GO_BP	GO:1903708_POSITIVE_REGULATION_OF_HEMOPOIESIS					10	STAT1,TNF,IL15,INHBA,TGFBR2,IL2RA,ZBTB16,TGFB1,IL7R,GLI3	0.0246612	0.108555
GO_BP	GO:0002460_ADAPTIVE_IMMUNE_RESPONSE_BASED_ON_SOMATIC_RECOMBINATION_OF_IMMUNE_RECEPTORS_BUILT_FROM_IMMUNOGLOBULIN_SUPERFAMILY_DOMAINS					8	CD40,TNF,CD274,IL6,CLCF1,TGFB1,IL7R,IL10	0.0242727	0.107009
GO_BP	GO:0007249_I_KAPPAB_KINASE_NF_KAPPAB_SIGNALING					8	CARD11,IRAK2,STAT1,CD40,TNF,PRKCB,ANGPT1,TNFSF10	0.0242727	0.107009
GO_BP	GO:0009615_RESPONSE_TO_VIRUS					8	HMGA1,STAT1,CD40,TNF,IL15,IL6,IL2RA,IRAK3	0.0242727	0.107009
GO_BP	GO:0022603_REGULATION_OF_ANATOMICAL_STRUCTURE_MORPHOGENESIS					25	STAT1,CD40,WNT3,TNF,RASAL1,PRKCB,WNT10A,EFNA5,FGF18,WT1,FGF7,TGFBR2,IL6,SPP1,COL4A3,WNT7A,PPARGC1A,TGFB1,FN1,MYC,EPHA2,ITGB8,RELN,IL10,SFRP2	0.0242138	0.107009
GO_BP	GO:0051962_POSITIVE_REGULATION_OF_NERVOUS_SYSTEM_DEVELOPMENT					14	IL1RAP,WNT3,TNF,RASAL1,EFNA5,ITGA3,IL6,CLCF1,WNT7A,TGFB1,FN1,ALK,RELN,GLI3	0.0237521	0.105361
GO_BP	GO:0051046_REGULATION_OF_SECRETION					14	CD40,TNF,PRKCB,EFNA5,INHBA,CACNA2D2,CACNA1G,IL11,IL6,SPP1,WNT7A,TGFB1,FN1,IL10	0.0237521	0.105361
GO_BP	GO:0002312_B_CELL_ACTIVATION_INVOLVED_IN_IMMUNE_RESPONSE					5	CD40,IL6,CLCF1,TGFB1,IL10	0.02368	0.105361
GO_BP	GO:0034103_REGULATION_OF_TISSUE_REMODELING					5	IL15,IL6,SPP1,ITGB3,TGFB1	0.02368	0.105361
Reactome	REACTOME_MET_ACTIVATES_PTK2_SIGNALING					5	ITGA3,LAMA5,MET,FN1,LAMB3	0.02368	0.193315
KEGG	hsa05100__Bacterial_invasion_of_epithelial_cells					5	MET,PIK3CD,FN1,PIK3CG,PIK3R5	0.02368	0.148332
GO_BP	GO:0060326_CELL_CHEMOTAXIS					9	IL6R,FGF18,IL6,MET,CSF3R,PIK3CD,PIK3CG,EPHA2,IL10	0.0229791	0.102566
GO_BP	GO:0043542_ENDOTHELIAL_CELL_MIGRATION					9	CD40,TNF,FGF18,ANGPT1,MET,WNT7A,ITGB3,TGFB1,EPHA2	0.0229791	0.102566
Biocarta	BIOCARTA_DC_PATHWAY					2	CD40,IL10	0.0217971	0.110438
Biocarta	BIOCARTA_IL22BP_PATHWAY					2	STAT1,SOCS3	0.0217971	0.110438
Biocarta	BIOCARTA_PLATELETAPP_PATHWAY					2	COL4A3,COL4A4	0.0217971	0.110438
GO_BP	GO:0021846_CELL_PROLIFERATION_IN_FOREBRAIN					2	WNT7A,GLI3	0.0217971	0.0975937
GO_BP	GO:0021795_CEREBRAL_CORTEX_CELL_MIGRATION					2	RELN,GLI3	0.0217971	0.0975937
GO_BP	GO:0035115_EMBRYONIC_FORELIMB_MORPHOGENESIS					2	WNT3,WNT7A	0.0217971	0.0975937
GO_BP	GO:0044346_FIBROBLAST_APOPTOTIC_PROCESS					2	MYC,PIK3CG	0.0217971	0.0975937
GO_BP	GO:0008347_GLIAL_CELL_MIGRATION					2	RELN,GLI3	0.0217971	0.0975937
GO_BP	GO:0010934_MACROPHAGE_CYTOKINE_PRODUCTION					2	TGFB1,IRAK3	0.0217971	0.0975937
GO_BP	GO:0006643_MEMBRANE_LIPID_METABOLIC_PROCESS					2	TNF,ITGB8	0.0217971	0.0975937
GO_BP	GO:0002832_NEGATIVE_REGULATION_OF_RESPONSE_TO_BIOTIC_STIMULUS					2	IL2RA,IRAK3	0.0217971	0.0975937
GO_BP	GO:0060761_NEGATIVE_REGULATION_OF_RESPONSE_TO_CYTOKINE_STIMULUS					2	IL6,IRAK3	0.0217971	0.0975937
GO_BP	GO:0036092_PHOSPHATIDYLINOSITOL_3_PHOSPHATE_BIOSYNTHETIC_PROCESS					2	PIK3CD,PIK3CG	0.0217971	0.0975937
GO_BP	GO:2001028_POSITIVE_REGULATION_OF_ENDOTHELIAL_CELL_CHEMOTAXIS					2	FGF18,MET	0.0217971	0.0975937
GO_BP	GO:0060252_POSITIVE_REGULATION_OF_GLIAL_CELL_PROLIFERATION					2	TNF,IL6	0.0217971	0.0975937
GO_BP	GO:0010575_POSITIVE_REGULATION_OF_VASCULAR_ENDOTHELIAL_GROWTH_FACTOR_PRODUCTION					2	IL6,TGFB1	0.0217971	0.0975937
GO_BP	GO:0036342_POST_ANAL_TAIL_MORPHOGENESIS					2	EPHA2,SFRP2	0.0217971	0.0975937
GO_BP	GO:0099172_PRESYNAPSE_ORGANIZATION					2	IL1RAP,WNT7A	0.0217971	0.0975937
GO_BP	GO:0032986_PROTEIN_DNA_COMPLEX_DISASSEMBLY					2	HMGA1,MYC	0.0217971	0.0975937
GO_BP	GO:0060693_REGULATION_OF_BRANCHING_INVOLVED_IN_SALIVARY_GLAND_MORPHOGENESIS					2	TNF,FGF7	0.0217971	0.0975937
GO_BP	GO:2000380_REGULATION_OF_MESODERM_DEVELOPMENT					2	RPS6KA6,SFRP2	0.0217971	0.0975937
GO_BP	GO:2000300_REGULATION_OF_SYNAPTIC_VESICLE_EXOCYTOSIS					2	PRKCB,WNT7A	0.0217971	0.0975937
GO_BP	GO:0045730_RESPIRATORY_BURST					2	PIK3CD,PIK3CG	0.0217971	0.0975937
GO_BP	GO:0001562_RESPONSE_TO_PROTOZOAN					2	CD40,IL10	0.0217971	0.0975937
GO_BP	GO:0006665_SPHINGOLIPID_METABOLIC_PROCESS					2	TNF,ITGB8	0.0217971	0.0975937
GO_BP	GO:0016079_SYNAPTIC_VESICLE_EXOCYTOSIS					2	PRKCB,WNT7A	0.0217971	0.0975937
GO_BP	GO:0045061_THYMIC_T_CELL_SELECTION					2	CARD11,GLI3	0.0217971	0.0975937
GO_MF	GO:0016303_1_PHOSPHATIDYLINOSITOL_3_KINASE_ACTIVITY					2	PIK3CD,PIK3CG	0.0217971	0.0917429
GO_MF	GO:0035035_HISTONE_ACETYLTRANSFERASE_BINDING					2	STAT1,GLI3	0.0217971	0.0917429
GO_MF	GO:0035004_PHOSPHATIDYLINOSITOL_3_KINASE_ACTIVITY					2	PIK3CD,PIK3CG	0.0217971	0.0917429
GO_MF	GO:0052742_PHOSPHATIDYLINOSITOL_KINASE_ACTIVITY					2	PIK3CD,PIK3CG	0.0217971	0.0917429
GO_CC	GO:0046658_ANCHORED_COMPONENT_OF_PLASMA_MEMBRANE					2	GAS1,EFNA5	0.0217971	0.0826643
GO_CC	GO:0043256_LAMININ_COMPLEX					2	LAMA5,LAMB3	0.0217971	0.0826643
Reactome	REACTOME_CROSSLINKING_OF_COLLAGEN_FIBRILS					2	COL4A3,COL4A4	0.0217971	0.193315
Reactome	REACTOME_INTERFERON_ALPHA_BETA_SIGNALING					2	STAT1,SOCS3	0.0217971	0.193315
Reactome	REACTOME_REGULATION_OF_IFNA_SIGNALING					2	STAT1,SOCS3	0.0217971	0.193315
Reactome	REACTOME_UCH_PROTEINASES					2	TGFBR2,TGFB1	0.0217971	0.193315
Hallmark	HALLMARK_APICAL_SURFACE					2	GAS1,EFNA5	0.0217971	0.0896101
GO_BP	GO:0046903_SECRETION					21	CD40,TNF,PRKCB,EFNA5,INHBA,FGF7,CACNA2D2,CACNA1G,IL11,IL6,SPP1,WNT7A,ITGB3,ITGB6,PIK3CD,TGFB1,COMP,PLA2G2A,FN1,PIK3CG,IL10	0.0215158	0.0975937
GO_BP	GO:0045597_POSITIVE_REGULATION_OF_CELL_DIFFERENTIATION					27	IL6R,AURKA,STAT1,WNT3,TNF,RASAL1,EFNA5,IL15,CEBPA,FGF18,INHBA,WNT7B,TGFBR2,ITGA3,IL6,IL2RA,CLCF1,ZBTB16,SOCS3,TGFB1,PLA2G2A,FN1,ALK,IL7R,RELN,GLI3,SFRP2	0.0213539	0.0975937
GO_BP	GO:0009611_RESPONSE_TO_WOUNDING					19	PRKAR2A,AURKA,CD40,TNF,PRKCB,H3C8,FGF7,TGFBR2,IL6,SPP1,WNT7A,ITGB3,TGFB1,COMP,FN1,PIK3CG,PIK3R5,IL10,GLI3	0.0213129	0.0975937
GO_BP	GO:0002449_LYMPHOCYTE_MEDIATED_IMMUNITY					7	CD40,TNF,IL6,CLCF1,TGFB1,IL7R,IL10	0.0209246	0.0975937
Hallmark	HALLMARK_IL2_STAT5_SIGNALING					7	CCNE1,IL2RA,SPP1,MAP3K8,MYC,IL10,TNFSF10	0.0209246	0.0896101
GO_BP	GO:0023061_SIGNAL_RELEASE					12	TNF,PRKCB,EFNA5,INHBA,CACNA2D2,IL11,IL6,SPP1,WNT7A,ITGB6,FN1,IL10	0.0205921	0.0965675
GO_BP	GO:0071219_CELLULAR_RESPONSE_TO_MOLECULE_OF_BACTERIAL_ORIGIN					8	IRAK2,CD40,TNF,CD274,IL6,PPARGC1A,TGFB1,IL10	0.0205647	0.0965675
GO_BP	GO:0007260_TYROSINE_PHOSPHORYLATION_OF_STAT_PROTEIN					8	IL6R,FGFR3,CD40,TNF,IL15,IL6,CLCF1,SOCS3	0.0205647	0.0965675
GO_BP	GO:0000902_CELL_MORPHOGENESIS					20	EFNA2,AURKA,NOTCH3,WNT3,RASAL1,EFNA5,WNT7B,LAMA5,SPP1,MET,MAPK8IP2,WNT7A,ITGB3,PIK3CD,FN1,LAMB3,EPHA2,IL7R,RELN,GLI3	0.0205175	0.0965675
GO_BP	GO:0050865_REGULATION_OF_CELL_ACTIVATION					17	CARD11,CD40,IL15,CEBPA,INHBA,CD274,TGFBR2,IL6,IL2RA,CLCF1,MAP3K8,ZBTB16,TGFB1,PLA2G2A,IL7R,IL10,GLI3	0.0205102	0.0965675
GO_BP	GO:0046631_ALPHA_BETA_T_CELL_ACTIVATION					6	IL15,CD274,TGFBR2,IL6,ZBTB16,GLI3	0.0204375	0.0965675
GO_BP	GO:0050729_POSITIVE_REGULATION_OF_INFLAMMATORY_RESPONSE					6	TNF,IL15,CEBPA,IL6,PLA2G2A,PIK3CG	0.0204375	0.0965675
GO_MF	GO:0019199_TRANSMEMBRANE_RECEPTOR_PROTEIN_KINASE_ACTIVITY					6	FGFR3,FGFR4,TGFBR2,MET,ALK,EPHA2	0.0204375	0.091482
KEGG	hsa05412__Arrhythmogenic_right_ventricular_cardiomyopathy_ARVC					6	CACNA2D2,CACNA2D3,ITGA3,ITGB3,ITGB6,ITGB8	0.0204375	0.136522
GO_BP	GO:0023014_SIGNAL_TRANSDUCTION_BY_PROTEIN_PHOSPHORYLATION					30	IRAK2,FGFR3,CD40,TNF,RASAL1,FGF18,FGFR4,WNT7B,FGF7,BIRC7,ANGPT1,IL11,IL6,IL2RA,DUSP5,MET,RPS6KA6,MAPK8IP2,WNT7A,MAP3K8,TGFB1,PLA2G2A,FN1,MYC,ALK,PIK3CG,PIK3R5,EPHA2,IRAK3,SFRP2	0.0202287	0.095961
Biocarta	BIOCARTA_CTCF_PATHWAY					4	TGFBR2,TGFB1,MYC,PIK3CG	0.0199148	0.110438
GO_BP	GO:0044409_ENTRY_INTO_HOST					4	MET,ITGB3,ITGB6,EPHA2	0.0199148	0.0946282
GO_BP	GO:1903038_NEGATIVE_REGULATION_OF_LEUKOCYTE_CELL_CELL_ADHESION					4	CD274,IL2RA,IL10,GLI3	0.0199148	0.0946282
GO_BP	GO:0061387_REGULATION_OF_EXTENT_OF_CELL_GROWTH					4	WNT3,EFNA5,SPP1,FN1	0.0199148	0.0946282
GO_CC	GO:0098858_ACTIN_BASED_CELL_PROJECTION					4	ANGPT1,ITGA3,ITGB3,TGFB1	0.0199148	0.0784877
Reactome	REACTOME_NCAM1_INTERACTIONS					4	CACNA1G,COL4A3,COL6A6,COL4A4	0.0199148	0.193315
GO_BP	GO:0042113_B_CELL_ACTIVATION					11	CARD11,CD40,PRKCB,INHBA,IL11,IL6,CLCF1,PIK3CD,TGFB1,IL7R,IL10	0.0197774	0.0944443
GO_BP	GO:0070663_REGULATION_OF_LEUKOCYTE_PROLIFERATION					9	CARD11,CD40,IL15,CD274,TGFBR2,IL6,IL2RA,CLCF1,IL10	0.019695	0.0942076
GO_BP	GO:0072074_KIDNEY_MESENCHYME_DEVELOPMENT					3	STAT1,WT1,MYC	0.0189054	0.0905818
GO_BP	GO:0070306_LENS_FIBER_CELL_DIFFERENTIATION					3	WNT7B,WNT7A,EPHA2	0.0189054	0.0905818
GO_BP	GO:0033619_MEMBRANE_PROTEIN_PROTEOLYSIS					3	TNF,TGFB1,IL10	0.0189054	0.0905818
GO_BP	GO:0060149_NEGATIVE_REGULATION_OF_POSTTRANSCRIPTIONAL_GENE_SILENCING					3	TNF,IL6,TGFB1	0.0189054	0.0905818
GO_BP	GO:0046854_PHOSPHATIDYLINOSITOL_PHOSPHORYLATION					3	PIK3CD,SOCS3,PIK3CG	0.0189054	0.0905818
GO_BP	GO:0032332_POSITIVE_REGULATION_OF_CHONDROCYTE_DIFFERENTIATION					3	FGF18,ZBTB16,GLI3	0.0189054	0.0905818
GO_BP	GO:0050715_POSITIVE_REGULATION_OF_CYTOKINE_SECRETION					3	TNF,IL6,IL10	0.0189054	0.0905818
GO_BP	GO:0034394_PROTEIN_LOCALIZATION_TO_CELL_SURFACE					3	TNF,FGF7,ANGPT1	0.0189054	0.0905818
GO_BP	GO:0032800_RECEPTOR_BIOSYNTHETIC_PROCESS					3	TNF,ITGB3,IL10	0.0189054	0.0905818
GO_BP	GO:0010883_REGULATION_OF_LIPID_STORAGE					3	TNF,IL6,ITGB3	0.0189054	0.0905818
GO_BP	GO:0051591_RESPONSE_TO_CAMP					3	STAT1,WT1,PIK3CG	0.0189054	0.0905818
GO_BP	GO:0003018_VASCULAR_PROCESS_IN_CIRCULATORY_SYSTEM					3	ANGPT1,TGFB1,COMP	0.0189054	0.0905818
GO_CC	GO:0031225_ANCHORED_COMPONENT_OF_MEMBRANE					3	EFNA2,GAS1,EFNA5	0.0189054	0.0759997
Reactome	REACTOME_SYNTHESIS_OF_PIPS_AT_THE_PLASMA_MEMBRANE					3	PIK3CD,PIK3CG,PIK3R5	0.0189054	0.191155
GO_BP	GO:0032990_CELL_PART_MORPHOGENESIS					16	EFNA2,AURKA,NOTCH3,WNT3,RASAL1,EFNA5,WNT7B,LAMA5,SPP1,MAPK8IP2,WNT7A,PIK3CD,FN1,EPHA2,RELN,GLI3	0.0188019	0.0905818
GO_BP	GO:0035295_TUBE_DEVELOPMENT					29	STAT1,NOTCH3,CD40,TNF,PRKCB,CEBPA,FGF18,WT1,WNT7B,FGF7,ANGPT1,TGFBR2,ITGA3,LAMA5,IL6,COL4A3,MET,WNT7A,ITGB3,TGFB1,COMP,FN1,MYC,PIK3CG,EPHA2,ITGB8,IL10,GLI3,SFRP2	0.0186668	0.0905818
GO_BP	GO:0031100_ANIMAL_ORGAN_REGENERATION					5	AURKA,TGFBR2,IL6,IL10,GLI3	0.018577	0.0905818
GO_BP	GO:0002367_CYTOKINE_PRODUCTION_INVOLVED_IN_IMMUNE_RESPONSE					5	TNF,IL6,TGFB1,IRAK3,IL10	0.018577	0.0905818
GO_BP	GO:0032609_INTERFERON_GAMMA_PRODUCTION					5	TNF,INHBA,CD274,IL12RB2,IL10	0.018577	0.0905818
GO_BP	GO:0032635_INTERLEUKIN_6_PRODUCTION					5	IL6R,TNF,IL6,IRAK3,IL10	0.018577	0.0905818
GO_BP	GO:0043687_POST_TRANSLATIONAL_PROTEIN_MODIFICATION					5	IL6,SPP1,ZBTB16,SOCS3,FN1	0.018577	0.0905818
GO_BP	GO:0072659_PROTEIN_LOCALIZATION_TO_PLASMA_MEMBRANE					5	TNF,ITGA3,LAMA5,TGFB1,EPHA2	0.018577	0.0905818
GO_BP	GO:1904035_REGULATION_OF_EPITHELIAL_CELL_APOPTOTIC_PROCESS					5	CD40,TNF,ANGPT1,IL6,PPARGC1A	0.018577	0.0905818
GO_MF	GO:0002020_PROTEASE_BINDING					5	TNF,ITGA3,ITGB3,COMP,FN1	0.018577	0.0844956
GO_MF	GO:0004714_TRANSMEMBRANE_RECEPTOR_PROTEIN_TYROSINE_KINASE_ACTIVITY					5	FGFR3,FGFR4,MET,ALK,EPHA2	0.018577	0.0844956
GO_BP	GO:0090130_TISSUE_MIGRATION					12	CD40,TNF,FGF18,FGF7,ANGPT1,TGFBR2,ITGA3,MET,WNT7A,ITGB3,TGFB1,EPHA2	0.0180965	0.0904823
GO_CC	GO:0098552_SIDE_OF_MEMBRANE					12	IL6R,CD40,TNF,EFNA5,CD274,TGFBR2,ITGA3,IL2RA,CSF3R,ITGB6,IL12RB2,IL7R	0.0180965	0.0742324
GO_BP	GO:0048729_TISSUE_MORPHOGENESIS					21	STAT1,WNT3,TNF,WNT10A,INHBA,WT1,WNT7B,FGF7,TGFBR2,ITGA3,LAMA5,MET,WNT7A,ITGB3,SOCS3,TGFB1,MYC,EPHA2,IL10,GLI3,SFRP2	0.0179577	0.089945
GO_BP	GO:0035239_TUBE_MORPHOGENESIS					26	STAT1,NOTCH3,CD40,TNF,PRKCB,FGF18,WT1,WNT7B,ANGPT1,TGFBR2,LAMA5,IL6,COL4A3,MET,WNT7A,ITGB3,TGFB1,COMP,FN1,MYC,PIK3CG,EPHA2,ITGB8,IL10,GLI3,SFRP2	0.0179102	0.0898642
GO_BP	GO:0002521_LEUKOCYTE_DIFFERENTIATION					19	CARD11,EFNA2,TNF,IL15,CEBPA,INHBA,IL11,TGFBR2,IL6,IL2RA,CLCF1,ZBTB16,PIK3CD,TGFB1,MYC,EPHA2,IL7R,IL10,GLI3	0.0175841	0.0883824
GO_BP	GO:0006952_DEFENSE_RESPONSE					25	IL6R,IL1RAP,CARD11,IRAK2,STAT1,CD40,TNF,IL15,CEBPA,INHBA,IL6,IL2RA,SPP1,MAPK8IP2,CSF3R,ITGB6,PIK3CD,SOCS3,TGFB1,PLA2G2A,FN1,PIK3CG,EPHA2,IRAK3,IL10	0.0174927	0.0880771
GO_BP	GO:0048661_POSITIVE_REGULATION_OF_SMOOTH_MUSCLE_CELL_PROLIFERATION					8	IL6R,STAT1,NOTCH3,TNF,TGFBR2,IL6,PPARGC1A,IL10	0.0172867	0.087193
GO_BP	GO:0022407_REGULATION_OF_CELL_CELL_ADHESION					14	CARD11,TNF,EFNA5,IL15,CD274,TGFBR2,IL6,IL2RA,MAP3K8,ZBTB16,TGFB1,IL7R,IL10,GLI3	0.0167919	0.0848464
Hallmark	HALLMARK_EPITHELIAL_MESENCHYMAL_TRANSITION					9	GAS1,IL15,INHBA,IL6,SPP1,ITGB3,TGFB1,COMP,FN1	0.0167713	0.0886485
Biocarta	BIOCARTA_PPARA_PATHWAY					6	PRKAR2A,TNF,PRKCB,PPARGC1A,MYC,PIK3CG	0.0164254	0.0960256
GO_BP	GO:0042127_REGULATION_OF_CELL_POPULATION_PROLIFERATION					43	IL6R,HMGA1,CCNE1,CARD11,FGFR3,STAT1,NOTCH3,CD40,WNT3,TNF,IL15,CEBPA,FGF18,INHBA,CD274,WT1,FGFR4,FGF7,BIRC7,ANGPT1,IL11,TGFBR2,LAMA5,IL6,IL2RA,COL4A3,CLCF1,WNT7A,PPARGC1A,ZBTB16,ITGB3,TGFB1,COMP,SGK2,IL12RB2,FN1,MYC,ALK,TSHR,IL7R,IL10,GLI3,SFRP2	0.0153397	0.0776456
GO_BP	GO:0001649_OSTEOBLAST_DIFFERENTIATION					11	IL6R,WNT3,TNF,CEBPA,WNT7B,IL6,SPP1,EPHA2,GLI3,SFRP2,IBSP	0.0149157	0.0756324
GO_BP	GO:0002520_IMMUNE_SYSTEM_DEVELOPMENT					30	CARD11,EFNA2,STAT1,CD40,TNF,PRKCB,IL15,CEBPA,INHBA,CD274,MLF1,H3C8,ANGPT1,IL11,PITX2,TGFBR2,IL6,IL2RA,CLCF1,CSF3R,ZBTB16,PIK3CD,TGFB1,MYC,EPHA2,IRAK3,IL7R,IL10,GLI3,SFRP2	0.0148956	0.0756324
GO_BP	GO:0034109_HOMOTYPIC_CELL_CELL_ADHESION					4	ITGB3,COMP,FN1,PIK3CG	0.0145575	0.0740783
GO_BP	GO:1901890_POSITIVE_REGULATION_OF_CELL_JUNCTION_ASSEMBLY					4	IL1RAP,EFNA5,WNT7A,EPHA2	0.0145575	0.0740783
GO_BP	GO:0099173_POSTSYNAPSE_ORGANIZATION					4	IL1RAP,ITGA3,WNT7A,RELN	0.0145575	0.0740783
GO_BP	GO:0070231_T_CELL_APOPTOTIC_PROCESS					4	CD274,IL2RA,IL7R,GLI3	0.0145575	0.0740783
Hallmark	HALLMARK_SPERMATOGENESIS					4	PRKAR2A,AURKA,MLF1,IL12RB2	0.0145575	0.0886485
GO_CC	GO:0098802_PLASMA_MEMBRANE_SIGNALING_RECEPTOR_COMPLEX					8	IL6R,CD40,ITGA3,IL6,IL2RA,ITGB3,ITGB6,ITGB8	0.0144102	0.0603429
GO_BP	GO:0002708_POSITIVE_REGULATION_OF_LYMPHOCYTE_MEDIATED_IMMUNITY					5	CD40,TNF,IL6,CLCF1,TGFB1	0.0142847	0.0733402
GO_CC	GO:0030055_CELL_SUBSTRATE_JUNCTION					9	HMGA1,FLNC,PRKAR2A,FGFR3,ITGA3,ITGB3,ITGB6,EPHA2,ITGB8	0.0141846	0.0603429
KEGG	hsa04932__Non_alcoholic_fatty_liver_disease_NAFLD					9	IL6R,TNF,CEBPA,IL6,PIK3CD,SOCS3,TGFB1,PIK3CG,PIK3R5	0.0141846	0.098701
GO_BP	GO:0048588_DEVELOPMENTAL_CELL_GROWTH					7	AURKA,WNT3,RASAL1,EFNA5,TGFBR2,SPP1,FN1	0.0141093	0.0725695
GO_BP	GO:0032535_REGULATION_OF_CELLULAR_COMPONENT_SIZE					7	WNT3,EFNA5,WNT7B,SPP1,WNT7A,FN1,IL7R	0.0141093	0.0725695
Reactome	REACTOME_NON_INTEGRIN_MEMBRANE_ECM_INTERACTIONS					7	LAMA5,COL4A3,ITGB3,COL4A4,TGFB1,FN1,LAMB3	0.0141093	0.145903
GO_BP	GO:0050900_LEUKOCYTE_MIGRATION					12	IL6R,TNF,ANGPT1,ITGA3,IL6,CSF3R,ITGB3,PIK3CD,TGFB1,FN1,PIK3CG,IL10	0.0138047	0.0712579
GO_BP	GO:0001763_MORPHOGENESIS_OF_A_BRANCHING_STRUCTURE					12	TNF,WT1,FGF7,TGFBR2,LAMA5,MET,SOCS3,MYC,EPHA2,IL10,GLI3,SFRP2	0.0138047	0.0712579
GO_BP	GO:0002573_MYELOID_LEUKOCYTE_DIFFERENTIATION					10	EFNA2,TNF,IL15,CEBPA,INHBA,TGFBR2,PIK3CD,TGFB1,MYC,EPHA2	0.0136235	0.0705767
GO_BP	GO:1904892_REGULATION_OF_RECEPTOR_SIGNALING_PATHWAY_VIA_STAT					10	IL6R,FGFR3,CD40,TNF,IL15,IL6,CLCF1,SOCS3,IL7R,IL10	0.0136235	0.0705767
GO_BP	GO:0030099_MYELOID_CELL_DIFFERENTIATION					16	EFNA2,STAT1,TNF,PRKCB,IL15,CEBPA,INHBA,H3C8,IL11,TGFBR2,CSF3R,ZBTB16,PIK3CD,TGFB1,MYC,EPHA2	0.0134574	0.0699687
GO_BP	GO:0051249_REGULATION_OF_LYMPHOCYTE_ACTIVATION					15	CARD11,CD40,IL15,INHBA,CD274,TGFBR2,IL6,IL2RA,CLCF1,MAP3K8,ZBTB16,TGFB1,IL7R,IL10,GLI3	0.0133697	0.0696388
KEGG	hsa04630__Jak_STAT_signaling_pathway					15	IL6R,STAT1,IL15,IL11,IL6,IL2RA,CSF3R,PIK3CD,SOCS3,IL12RB2,MYC,PIK3CG,PIK3R5,IL7R,IL10	0.0133697	0.0970755
GO_BP	GO:0050803_REGULATION_OF_SYNAPSE_STRUCTURE_OR_ACTIVITY					6	IL1RAP,TNF,EFNA5,WNT7A,RELN,IL10	0.013008	0.0678783
KEGG	hsa04930__Type_II_diabetes_mellitus					6	TNF,CACNA1G,PIK3CD,SOCS3,PIK3CG,PIK3R5	0.013008	0.0970755
GO_BP	GO:0002683_NEGATIVE_REGULATION_OF_IMMUNE_SYSTEM_PROCESS					11	TNF,INHBA,CD274,IL2RA,ZBTB16,TGFB1,MYC,IRAK3,IL7R,IL10,GLI3	0.0128584	0.0672199
GO_CC	GO:0062023_COLLAGEN_CONTAINING_EXTRACELLULAR_MATRIX					11	EFNA5,ANGPT1,LAMA5,COL4A3,COL6A6,COL4A4,TGFB1,COMP,FN1,LAMB3,SFRP2	0.0128584	0.0561858
GO_BP	GO:0043408_REGULATION_OF_MAPK_CASCADE					26	IRAK2,FGFR3,CD40,TNF,FGF18,FGFR4,WNT7B,BIRC7,ANGPT1,IL11,IL6,DUSP5,RPS6KA6,MAPK8IP2,WNT7A,MAP3K8,TGFB1,PLA2G2A,FN1,MYC,ALK,PIK3CG,PIK3R5,EPHA2,IRAK3,SFRP2	0.0127784	0.0669236
GO_BP	GO:0072207_METANEPHRIC_EPITHELIUM_DEVELOPMENT					3	STAT1,WT1,WNT7B	0.0124051	0.0666001
GO_BP	GO:0070664_NEGATIVE_REGULATION_OF_LEUKOCYTE_PROLIFERATION					3	CD274,IL2RA,IL10	0.0124051	0.0666001
GO_BP	GO:0006836_NEUROTRANSMITTER_TRANSPORT					3	PRKCB,WNT7A,ITGB3	0.0124051	0.0666001
GO_BP	GO:2000108_POSITIVE_REGULATION_OF_LEUKOCYTE_APOPTOTIC_PROCESS					3	CD274,PIK3CD,IL10	0.0124051	0.0666001
GO_BP	GO:0002673_REGULATION_OF_ACUTE_INFLAMMATORY_RESPONSE					3	TNF,IL6,PIK3CG	0.0124051	0.0666001
GO_BP	GO:0001505_REGULATION_OF_NEUROTRANSMITTER_LEVELS					3	PRKCB,WNT7A,ITGB3	0.0124051	0.0666001
GO_BP	GO:0051588_REGULATION_OF_NEUROTRANSMITTER_TRANSPORT					3	PRKCB,WNT7A,ITGB3	0.0124051	0.0666001
GO_BP	GO:1901031_REGULATION_OF_RESPONSE_TO_REACTIVE_OXYGEN_SPECIES					3	TNF,MET,IL10	0.0124051	0.0666001
GO_MF	GO:0046875_EPHRIN_RECEPTOR_BINDING					3	EFNA2,EFNA5,PIK3CG	0.0124051	0.0606705
GO_MF	GO:0050840_EXTRACELLULAR_MATRIX_BINDING					3	ITGA3,SPP1,ITGB3	0.0124051	0.0606705
Reactome	REACTOME_ANCHORING_FIBRIL_FORMATION					3	COL4A3,COL4A4,LAMB3	0.0124051	0.134315
Reactome	REACTOME_EPH_EPHRIN_MEDIATED_REPULSION_OF_CELLS					3	EFNA2,EFNA5,EPHA2	0.0124051	0.134315
Reactome	REACTOME_ERYTHROPOIETIN_ACTIVATES_PHOSPHOINOSITIDE_3_KINASE_PI3K_					3	PIK3CD,PIK3CG,PIK3R5	0.0124051	0.134315
KEGG	hsa05330__Allograft_rejection					3	CD40,TNF,IL10	0.0124051	0.0970755
GO_BP	GO:0051091_POSITIVE_REGULATION_OF_DNA_BINDING_TRANSCRIPTION_FACTOR_ACTIVITY					12	IL1RAP,CARD11,IRAK2,CD40,TNF,PRKCB,IL6,PPARGC1A,ALK,IRAK3,RELN,IL10	0.0119793	0.0666001
GO_BP	GO:0060560_DEVELOPMENTAL_GROWTH_INVOLVED_IN_MORPHOGENESIS					9	AURKA,WNT3,RASAL1,EFNA5,WNT7B,TGFBR2,SPP1,FN1,SFRP2	0.0119107	0.0666001
GO_BP	GO:0050808_SYNAPSE_ORGANIZATION					9	IL1RAP,TNF,EFNA5,WNT7B,CACNA2D2,ITGA3,WNT7A,RELN,IL10	0.0119107	0.0666001
GO_BP	GO:0030168_PLATELET_ACTIVATION					8	CD40,PRKCB,IL6,ITGB3,COMP,FN1,PIK3CG,PIK3R5	0.0119059	0.0666001
GO_BP	GO:0090066_REGULATION_OF_ANATOMICAL_STRUCTURE_SIZE					8	WNT3,EFNA5,WNT7B,SPP1,WNT7A,COMP,FN1,IL7R	0.0119059	0.0666001
GO_BP	GO:0042098_T_CELL_PROLIFERATION					8	CARD11,IL15,CD274,TGFBR2,IL6,IL2RA,PIK3CG,IL10	0.0119059	0.0666001
GO_BP	GO:0007171_ACTIVATION_OF_TRANSMEMBRANE_RECEPTOR_PROTEIN_TYROSINE_KINASE_ACTIVITY					2	EFNA5,ANGPT1	0.0118661	0.0666001
GO_BP	GO:0060055_ANGIOGENESIS_INVOLVED_IN_WOUND_HEALING					2	TNF,ITGB3	0.0118661	0.0666001
GO_BP	GO:0060433_BRONCHUS_DEVELOPMENT					2	WNT7B,TGFBR2	0.0118661	0.0666001
GO_BP	GO:0042033_CHEMOKINE_BIOSYNTHETIC_PROCESS					2	TNF,IL6	0.0118661	0.0666001
GO_BP	GO:0035988_CHONDROCYTE_PROLIFERATION					2	FGFR3,COMP	0.0118661	0.0666001
GO_BP	GO:0007182_COMMON_PARTNER_SMAD_PROTEIN_PHOSPHORYLATION					2	TGFBR2,TGFB1	0.0118661	0.0666001
GO_BP	GO:0006925_INFLAMMATORY_CELL_APOPTOTIC_PROCESS					2	IL6,PIK3CD	0.0118661	0.0666001
GO_BP	GO:0032607_INTERFERON_ALPHA_PRODUCTION					2	STAT1,IL10	0.0118661	0.0666001
GO_BP	GO:0098815_MODULATION_OF_EXCITATORY_POSTSYNAPTIC_POTENTIAL					2	WNT7A,RELN	0.0118661	0.0666001
GO_BP	GO:0001779_NATURAL_KILLER_CELL_DIFFERENTIATION					2	IL15,PIK3CD	0.0118661	0.0666001
GO_BP	GO:0050919_NEGATIVE_CHEMOTAXIS					2	EFNA5,ITGB3	0.0118661	0.0666001
GO_BP	GO:0046636_NEGATIVE_REGULATION_OF_ALPHA_BETA_T_CELL_ACTIVATION					2	CD274,GLI3	0.0118661	0.0666001
GO_BP	GO:0032695_NEGATIVE_REGULATION_OF_INTERLEUKIN_12_PRODUCTION					2	IRAK3,IL10	0.0118661	0.0666001
GO_BP	GO:0072217_NEGATIVE_REGULATION_OF_METANEPHROS_DEVELOPMENT					2	STAT1,WT1	0.0118661	0.0666001
GO_BP	GO:0043242_NEGATIVE_REGULATION_OF_PROTEIN_CONTAINING_COMPLEX_DISASSEMBLY					2	TNF,IRAK3	0.0118661	0.0666001
GO_BP	GO:1901032_NEGATIVE_REGULATION_OF_RESPONSE_TO_REACTIVE_OXYGEN_SPECIES					2	MET,IL10	0.0118661	0.0666001
GO_BP	GO:0050857_POSITIVE_REGULATION_OF_ANTIGEN_RECEPTOR_MEDIATED_SIGNALING_PATHWAY					2	CARD11,PRKCB	0.0118661	0.0666001
GO_BP	GO:1900017_POSITIVE_REGULATION_OF_CYTOKINE_PRODUCTION_INVOLVED_IN_INFLAMMATORY_RESPONSE					2	TNF,IL6	0.0118661	0.0666001
GO_BP	GO:2000463_POSITIVE_REGULATION_OF_EXCITATORY_POSTSYNAPTIC_POTENTIAL					2	WNT7A,RELN	0.0118661	0.0666001
GO_BP	GO:1903055_POSITIVE_REGULATION_OF_EXTRACELLULAR_MATRIX_ORGANIZATION					2	IL6,TGFB1	0.0118661	0.0666001
GO_BP	GO:0070230_POSITIVE_REGULATION_OF_LYMPHOCYTE_APOPTOTIC_PROCESS					2	CD274,IL10	0.0118661	0.0666001
GO_BP	GO:2000810_REGULATION_OF_BICELLULAR_TIGHT_JUNCTION_ASSEMBLY					2	TNF,EPHA2	0.0118661	0.0666001
GO_BP	GO:0034114_REGULATION_OF_HETEROTYPIC_CELL_CELL_ADHESION					2	TNF,IL10	0.0118661	0.0666001
GO_BP	GO:0002861_REGULATION_OF_INFLAMMATORY_RESPONSE_TO_ANTIGENIC_STIMULUS					2	TNF,IL10	0.0118661	0.0666001
GO_BP	GO:1904994_REGULATION_OF_LEUKOCYTE_ADHESION_TO_VASCULAR_ENDOTHELIAL_CELL					2	TNF,IL6	0.0118661	0.0666001
GO_BP	GO:0043501_SKELETAL_MUSCLE_ADAPTATION					2	IL15,PPARGC1A	0.0118661	0.0666001
GO_BP	GO:0072678_T_CELL_MIGRATION					2	PIK3CD,PIK3CG	0.0118661	0.0666001
GO_BP	GO:0021517_VENTRAL_SPINAL_CORD_DEVELOPMENT					2	RELN,GLI3	0.0118661	0.0666001
GO_MF	GO:0042975_PEROXISOME_PROLIFERATOR_ACTIVATED_RECEPTOR_BINDING					2	HMGA1,PPARGC1A	0.0118661	0.0606705
GO_MF	GO:0005111_TYPE_2_FIBROBLAST_GROWTH_FACTOR_RECEPTOR_BINDING					2	FGF18,FGF7	0.0118661	0.0606705
GO_CC	GO:0072562_BLOOD_MICROPARTICLE					2	TGFB1,FN1	0.0118661	0.0561858
GO_CC	GO:0097014_CILIARY_PLASM					2	PRKAR2A,GLI3	0.0118661	0.0561858
GO_CC	GO:0031594_NEUROMUSCULAR_JUNCTION					2	EFNA2,LAMA5	0.0118661	0.0561858
Reactome	REACTOME_LOSS_OF_FUNCTION_OF_SMAD2_3_IN_CANCER					2	TGFBR2,TGFB1	0.0118661	0.134315
Reactome	REACTOME_SIGNALING_BY_TGF_BETA_RECEPTOR_COMPLEX_IN_CANCER					2	TGFBR2,TGFB1	0.0118661	0.134315
Reactome	REACTOME_TGF_BETA_RECEPTOR_SIGNALING_IN_EMT_EPITHELIAL_TO_MESENCHYMAL_TRANSITION_					2	TGFBR2,TGFB1	0.0118661	0.134315
KEGG	hsa05340__Primary_immunodeficiency					2	CD40,IL7R	0.0118661	0.0970755
Biocarta	BIOCARTA_AMI_PATHWAY					2	COL4A3,COL4A4	0.0118661	0.0771763
Biocarta	BIOCARTA_TERT_PATHWAY					2	WT1,MYC	0.0118661	0.0771763
GO_BP	GO:0034097_RESPONSE_TO_CYTOKINE					29	IL6R,IL1RAP,IRAK2,STAT1,CD40,TNF,IL15,CEBPA,CD274,H3C8,ANGPT1,IL11,LAMA5,IL6,IL2RA,CLCF1,PPARGC1A,CSF3R,MAP3K8,PIK3CD,SOCS3,PTPN5,TGFB1,IL12RB2,FN1,MYC,IRAK3,IL7R,IL10	0.011541	0.0666001
GO_BP	GO:0034330_CELL_JUNCTION_ORGANIZATION					14	IL1RAP,FLNC,TNF,EFNA5,WNT7B,CACNA2D2,ITGA3,WNT7A,TGFB1,FN1,LAMB3,EPHA2,RELN,IL10	0.0115325	0.0666001
GO_BP	GO:0007369_GASTRULATION					11	WNT3,INHBA,TGFBR2,ITGA3,DUSP5,ITGB3,FN1,LAMB3,EPHA2,IL10,SFRP2	0.0110277	0.0666001
GO_BP	GO:0002697_REGULATION_OF_IMMUNE_EFFECTOR_PROCESS					11	STAT1,CD40,TNF,IL15,IL6,IL2RA,CLCF1,TGFB1,IRAK3,IL7R,IL10	0.0110277	0.0666001
GO_BP	GO:0042100_B_CELL_PROLIFERATION					5	CARD11,CD40,CLCF1,IL7R,IL10	0.0107382	0.0666001
GO_BP	GO:0048640_NEGATIVE_REGULATION_OF_DEVELOPMENTAL_GROWTH					5	FGFR3,WNT3,TGFBR2,SPP1,SFRP2	0.0107382	0.0666001
GO_BP	GO:0051250_NEGATIVE_REGULATION_OF_LYMPHOCYTE_ACTIVATION					5	INHBA,CD274,IL2RA,IL10,GLI3	0.0107382	0.0666001
GO_BP	GO:2000106_REGULATION_OF_LEUKOCYTE_APOPTOTIC_PROCESS					5	CD274,BIRC7,PIK3CD,IL7R,IL10	0.0107382	0.0666001
GO_BP	GO:0090077_FOAM_CELL_DIFFERENTIATION					4	STAT1,ITGB3,TGFB1,PLA2G2A	0.0102637	0.0666001
GO_BP	GO:0070527_PLATELET_AGGREGATION					4	ITGB3,COMP,FN1,PIK3CG	0.0102637	0.0666001
GO_BP	GO:0061437_RENAL_SYSTEM_VASCULATURE_DEVELOPMENT					4	IL6R,NOTCH3,WT1,ANGPT1	0.0102637	0.0666001
GO_CC	GO:0005796_GOLGI_LUMEN					4	WNT3,WNT7B,WNT7A,TGFB1	0.0102637	0.0561858
Reactome	REACTOME_WNT_LIGAND_BIOGENESIS_AND_TRAFFICKING					4	WNT3,WNT10A,WNT7B,WNT7A	0.0102637	0.134315
KEGG	hsa04973__Carbohydrate_digestion_and_absorption					4	PRKCB,PIK3CD,PIK3CG,PIK3R5	0.0102637	0.0902128
GO_BP	GO:0046849_BONE_REMODELING					6	EFNA2,IL6,SPP1,ITGB3,TGFB1,EPHA2	0.0101359	0.0666001
GO_BP	GO:0001818_NEGATIVE_REGULATION_OF_CYTOKINE_PRODUCTION					9	TNF,INHBA,CD274,IL6,TGFB1,FN1,EPHA2,IRAK3,IL10	0.00992542	0.0666001
GO_BP	GO:0002440_PRODUCTION_OF_MOLECULAR_MEDIATOR_OF_IMMUNE_RESPONSE					9	CARD11,CD40,TNF,IL6,CLCF1,TGFB1,IRAK3,IL7R,IL10	0.00992542	0.0666001
Hallmark	HALLMARK_TNFA_SIGNALING_VIA_NFKB					10	TNF,INHBA,IL6,DUSP5,CLCF1,MAP3K8,SOCS3,MYC,LAMB3,IL7R	0.00977616	0.0723436
GO_BP	GO:0001667_AMEBOIDAL_TYPE_CELL_MIGRATION					15	CD40,TNF,FGF18,FGF7,ANGPT1,PITX2,TGFBR2,ITGA3,LAMA5,MET,WNT7A,ITGB3,TGFB1,FN1,EPHA2	0.00917953	0.0666001
GO_BP	GO:0007159_LEUKOCYTE_CELL_CELL_ADHESION					12	CARD11,TNF,IL15,CD274,TGFBR2,IL6,IL2RA,MAP3K8,ZBTB16,IL7R,IL10,GLI3	0.0088973	0.0666001
KEGG	hsa04510__Focal_adhesion					20	FLNC,PRKCB,ITGA3,LAMA5,SPP1,COL4A3,COL6A6,MET,ITGB3,COL4A4,ITGB6,PIK3CD,COMP,FN1,PIK3CG,PIK3R5,LAMB3,ITGB8,RELN,IBSP	0.00829238	0.0769348
GO_BP	GO:0001503_OSSIFICATION					16	IL6R,FGFR3,WNT3,TNF,CEBPA,FGF18,WNT7B,IL6,SPP1,ZBTB16,TGFB1,COMP,EPHA2,GLI3,SFRP2,IBSP	0.00828973	0.0666001
GO_BP	GO:0010594_REGULATION_OF_ENDOTHELIAL_CELL_MIGRATION					9	CD40,TNF,FGF18,ANGPT1,MET,WNT7A,ITGB3,TGFB1,EPHA2	0.00820461	0.0666001
KEGG	hsa04931__Insulin_resistance					9	TNF,PRKCB,IL6,RPS6KA6,PPARGC1A,PIK3CD,SOCS3,PIK3CG,PIK3R5	0.00820461	0.0769348
GO_BP	GO:0097696_RECEPTOR_SIGNALING_PATHWAY_VIA_STAT					11	IL6R,FGFR3,STAT1,CD40,TNF,IL15,IL6,CLCF1,SOCS3,IL7R,IL10	0.00797869	0.0666001
GO_BP	GO:0042531_POSITIVE_REGULATION_OF_TYROSINE_PHOSPHORYLATION_OF_STAT_PROTEIN					8	IL6R,FGFR3,CD40,TNF,IL15,IL6,CLCF1,SOCS3	0.00789325	0.0666001
GO_BP	GO:0050871_POSITIVE_REGULATION_OF_B_CELL_ACTIVATION					5	CARD11,CD40,IL6,CLCF1,TGFB1	0.00786642	0.0666001
GO_BP	GO:0034446_SUBSTRATE_ADHESION_DEPENDENT_CELL_SPREADING					5	EFNA5,LAMA5,ITGB3,FN1,LAMB3	0.00786642	0.0666001
GO_BP	GO:0032835_GLOMERULUS_DEVELOPMENT					6	IL6R,NOTCH3,WT1,ANGPT1,COL4A3,COL4A4	0.00775742	0.0666001
Biocarta	BIOCARTA_IL1R_PATHWAY					6	IL1RAP,IRAK2,TNF,IL6,TGFB1,IRAK3	0.00775742	0.0736955
Biocarta	BIOCARTA_TOB1_PATHWAY					3	TGFBR2,IL2RA,TGFB1	0.00753922	0.0736955
GO_BP	GO:0098868_BONE_GROWTH					3	FGFR3,TGFBR2,COMP	0.00753922	0.0666001
GO_BP	GO:0045123_CELLULAR_EXTRAVASATION					3	TNF,PIK3CD,PIK3CG	0.00753922	0.0666001
GO_BP	GO:0048668_COLLATERAL_SPROUTING					3	WNT3,EFNA5,SPP1	0.00753922	0.0666001
GO_BP	GO:0061028_ESTABLISHMENT_OF_ENDOTHELIAL_BARRIER					3	TNF,WNT7B,WNT7A	0.00753922	0.0666001
GO_BP	GO:0035136_FORELIMB_MORPHOGENESIS					3	WNT3,WNT7A,ZBTB16	0.00753922	0.0666001
GO_BP	GO:0034113_HETEROTYPIC_CELL_CELL_ADHESION					3	TNF,ITGB3,IL10	0.00753922	0.0666001
GO_BP	GO:0072075_METANEPHRIC_MESENCHYME_DEVELOPMENT					3	STAT1,WT1,MYC	0.00753922	0.0666001
GO_BP	GO:1903799_NEGATIVE_REGULATION_OF_PRODUCTION_OF_MIRNAS_INVOLVED_IN_GENE_SILENCING_BY_MIRNA					3	TNF,IL6,TGFB1	0.00753922	0.0666001
GO_BP	GO:0001755_NEURAL_CREST_CELL_MIGRATION					3	PITX2,LAMA5,FN1	0.00753922	0.0666001
GO_BP	GO:0030890_POSITIVE_REGULATION_OF_B_CELL_PROLIFERATION					3	CARD11,CD40,CLCF1	0.00753922	0.0666001
GO_BP	GO:1904037_POSITIVE_REGULATION_OF_EPITHELIAL_CELL_APOPTOTIC_PROCESS					3	CD40,IL6,PPARGC1A	0.00753922	0.0666001
GO_BP	GO:0032740_POSITIVE_REGULATION_OF_INTERLEUKIN_17_PRODUCTION					3	IL15,IL6,TGFB1	0.00753922	0.0666001
GO_BP	GO:0045830_POSITIVE_REGULATION_OF_ISOTYPE_SWITCHING					3	CD40,CLCF1,TGFB1	0.00753922	0.0666001
GO_BP	GO:1901722_REGULATION_OF_CELL_PROLIFERATION_INVOLVED_IN_KIDNEY_DEVELOPMENT					3	IL6R,WT1,MYC	0.00753922	0.0666001
GO_BP	GO:1903053_REGULATION_OF_EXTRACELLULAR_MATRIX_ORGANIZATION					3	FGFR4,IL6,TGFB1	0.00753922	0.0666001
GO_BP	GO:0051966_REGULATION_OF_SYNAPTIC_TRANSMISSION_GLUTAMATERGIC					3	TNF,MAPK8IP2,RELN	0.00753922	0.0666001
GO_BP	GO:0030947_REGULATION_OF_VASCULAR_ENDOTHELIAL_GROWTH_FACTOR_RECEPTOR_SIGNALING_PATHWAY					3	PRKCB,FGF18,ITGB3	0.00753922	0.0666001
KEGG	hsa04514__Cell_adhesion_molecules_CAMs					3	CD40,CD274,ITGB8	0.00753922	0.0769348
KEGG	hsa05320__Autoimmune_thyroid_disease					3	CD40,TSHR,IL10	0.00753922	0.0769348
Hallmark	HALLMARK_INTERFERON_GAMMA_RESPONSE					7	STAT1,CD40,IL15,CD274,IL6,SOCS3,TNFSF10	0.00714341	0.0660765
GO_BP	GO:0072111_CELL_PROLIFERATION_INVOLVED_IN_KIDNEY_DEVELOPMENT					4	IL6R,STAT1,WT1,MYC	0.00692868	0.0658454
GO_BP	GO:0002381_IMMUNOGLOBULIN_PRODUCTION_INVOLVED_IN_IMMUNOGLOBULIN_MEDIATED_IMMUNE_RESPONSE					4	CD40,CLCF1,TGFB1,IL10	0.00692868	0.0658454
GO_BP	GO:0060969_NEGATIVE_REGULATION_OF_GENE_SILENCING					4	HMGA1,TNF,IL6,TGFB1	0.00692868	0.0658454
GO_BP	GO:0070228_REGULATION_OF_LYMPHOCYTE_APOPTOTIC_PROCESS					4	CD274,BIRC7,IL7R,IL10	0.00692868	0.0658454
GO_BP	GO:1904375_REGULATION_OF_PROTEIN_LOCALIZATION_TO_CELL_PERIPHERY					4	TNF,ITGA3,TGFB1,EPHA2	0.00692868	0.0658454
GO_CC	GO:0016323_BASOLATERAL_PLASMA_MEMBRANE					4	IL6R,ITGA3,MET,TSHR	0.00692868	0.0557066
GO_CC	GO:0005942_PHOSPHATIDYLINOSITOL_3_KINASE_COMPLEX					4	PIK3CD,SOCS3,PIK3CG,PIK3R5	0.00692868	0.0557066
Reactome	REACTOME_INTERLEUKIN_4_AND_INTERLEUKIN_13_SIGNALING					10	IL6R,STAT1,TNF,LAMA5,IL6,SOCS3,TGFB1,FN1,MYC,IL10	0.00683097	0.124324
GO_BP	GO:0001944_VASCULATURE_DEVELOPMENT					25	IL6R,STAT1,NOTCH3,CD40,TNF,PRKCB,FGF18,WT1,WNT7B,ANGPT1,TGFBR2,IL6,COL4A3,WNT7A,ITGB3,SOCS3,TGFB1,COMP,FN1,PIK3CG,EPHA2,ITGB8,IL10,GLI3,SFRP2	0.00637914	0.0616436
GO_BP	GO:0070665_POSITIVE_REGULATION_OF_LEUKOCYTE_PROLIFERATION					8	CARD11,CD40,IL15,CD274,TGFBR2,IL6,IL2RA,CLCF1	0.00632484	0.0613253
KEGG	hsa05414__Dilated_cardiomyopathy					8	TNF,CACNA2D2,CACNA2D3,ITGA3,ITGB3,ITGB6,TGFB1,ITGB8	0.00632484	0.0754463
KEGG	hsa05146__Amoebiasis					13	TNF,PRKCB,LAMA5,IL6,COL4A3,COL4A4,PIK3CD,TGFB1,FN1,PIK3CG,PIK3R5,LAMB3,IL10	0.00613738	0.0754463
GO_BP	GO:0007229_INTEGRIN_MEDIATED_SIGNALING_PATHWAY					6	ITGA3,LAMA5,ITGB3,ITGB6,FN1,ITGB8	0.00581963	0.0566181
GO_BP	GO:0002821_POSITIVE_REGULATION_OF_ADAPTIVE_IMMUNE_RESPONSE					6	CD40,TNF,CD274,IL6,CLCF1,TGFB1	0.00581963	0.0566181
KEGG	hsa05323__Rheumatoid_arthritis					6	TNF,IL15,ANGPT1,IL11,IL6,TGFB1	0.00581963	0.0754463
GO_BP	GO:0048514_BLOOD_VESSEL_MORPHOGENESIS					22	STAT1,NOTCH3,CD40,TNF,PRKCB,FGF18,WT1,WNT7B,ANGPT1,TGFBR2,IL6,COL4A3,WNT7A,ITGB3,TGFB1,COMP,FN1,PIK3CG,EPHA2,ITGB8,IL10,SFRP2	0.0057299	0.0561256
GO_BP	GO:0002250_ADAPTIVE_IMMUNE_RESPONSE					11	CD40,TNF,PRKCB,CD274,IL6,CLCF1,PIK3CD,TGFB1,PIK3CG,IL7R,IL10	0.00563787	0.0554133
GO_BP	GO:0002526_ACUTE_INFLAMMATORY_RESPONSE					5	IL6R,TNF,IL6,FN1,PIK3CG	0.00559404	0.0551715
GO_BP	GO:0072577_ENDOTHELIAL_CELL_APOPTOTIC_PROCESS					5	CD40,TNF,ANGPT1,COL4A3,IL10	0.00559404	0.0551715
GO_BP	GO:0002718_REGULATION_OF_CYTOKINE_PRODUCTION_INVOLVED_IN_IMMUNE_RESPONSE					5	TNF,IL6,TGFB1,IRAK3,IL10	0.00559404	0.0551715
GO_BP	GO:0010595_POSITIVE_REGULATION_OF_ENDOTHELIAL_CELL_MIGRATION					7	CD40,FGF18,ANGPT1,MET,WNT7A,ITGB3,TGFB1	0.00553557	0.0551635
GO_BP	GO:0050864_REGULATION_OF_B_CELL_ACTIVATION					7	CARD11,CD40,INHBA,IL6,CLCF1,TGFB1,IL10	0.00553557	0.0551635
GO_BP	GO:0002700_REGULATION_OF_PRODUCTION_OF_MOLECULAR_MEDIATOR_OF_IMMUNE_RESPONSE					7	CD40,TNF,IL6,CLCF1,TGFB1,IRAK3,IL10	0.00553557	0.0551635
GO_MF	GO:0005201_EXTRACELLULAR_MATRIX_STRUCTURAL_CONSTITUENT					7	LAMA5,COL4A3,COL6A6,COL4A4,COMP,FN1,LAMB3	0.00553557	0.0446008
GO_BP	GO:0010632_REGULATION_OF_EPITHELIAL_CELL_MIGRATION					12	CD40,TNF,FGF18,FGF7,ANGPT1,TGFBR2,ITGA3,MET,WNT7A,ITGB3,TGFB1,EPHA2	0.00548671	0.0551635
GO_BP	GO:0008209_ANDROGEN_METABOLIC_PROCESS					2	SPP1,PPARGC1A	0.00517022	0.0522483
GO_BP	GO:0060670_BRANCHING_INVOLVED_IN_LABYRINTHINE_LAYER_MORPHOGENESIS					2	SOCS3,IL10	0.00517022	0.0522483
GO_BP	GO:0003214_CARDIAC_LEFT_VENTRICLE_MORPHOGENESIS					2	TGFBR2,SFRP2	0.00517022	0.0522483
GO_BP	GO:0071320_CELLULAR_RESPONSE_TO_CAMP					2	WT1,PIK3CG	0.00517022	0.0522483
GO_BP	GO:0006672_CERAMIDE_METABOLIC_PROCESS					2	TNF,ITGB8	0.00517022	0.0522483
GO_BP	GO:0002544_CHRONIC_INFLAMMATORY_RESPONSE					2	TNF,IL10	0.00517022	0.0522483
GO_BP	GO:1904861_EXCITATORY_SYNAPSE_ASSEMBLY					2	IL1RAP,WNT7A	0.00517022	0.0522483
GO_BP	GO:0003417_GROWTH_PLATE_CARTILAGE_DEVELOPMENT					2	TGFBR2,COMP	0.00517022	0.0522483
GO_BP	GO:0006509_MEMBRANE_PROTEIN_ECTODOMAIN_PROTEOLYSIS					2	TNF,IL10	0.00517022	0.0522483
GO_BP	GO:0002548_MONOCYTE_CHEMOTAXIS					2	IL6R,IL6	0.00517022	0.0522483
GO_BP	GO:0001773_MYELOID_DENDRITIC_CELL_ACTIVATION					2	TGFBR2,IL10	0.00517022	0.0522483
GO_BP	GO:0010829_NEGATIVE_REGULATION_OF_GLUCOSE_TRANSMEMBRANE_TRANSPORT					2	TNF,PRKCB	0.00517022	0.0522483
GO_BP	GO:0050995_NEGATIVE_REGULATION_OF_LIPID_CATABOLIC_PROCESS					2	TNF,PIK3CG	0.00517022	0.0522483
GO_BP	GO:0010936_NEGATIVE_REGULATION_OF_MACROPHAGE_CYTOKINE_PRODUCTION					2	TGFB1,IRAK3	0.00517022	0.0522483
GO_BP	GO:0001780_NEUTROPHIL_HOMEOSTASIS					2	IL6,PIK3CD	0.00517022	0.0522483
GO_BP	GO:0009141_NUCLEOSIDE_TRIPHOSPHATE_METABOLIC_PROCESS					2	PPARGC1A,TGFB1	0.00517022	0.0522483
GO_BP	GO:1901724_POSITIVE_REGULATION_OF_CELL_PROLIFERATION_INVOLVED_IN_KIDNEY_DEVELOPMENT					2	IL6R,MYC	0.00517022	0.0522483
GO_BP	GO:0048672_POSITIVE_REGULATION_OF_COLLATERAL_SPROUTING					2	WNT3,EFNA5	0.00517022	0.0522483
GO_BP	GO:0034116_POSITIVE_REGULATION_OF_HETEROTYPIC_CELL_CELL_ADHESION					2	TNF,IL10	0.00517022	0.0522483
GO_BP	GO:1904996_POSITIVE_REGULATION_OF_LEUKOCYTE_ADHESION_TO_VASCULAR_ENDOTHELIAL_CELL					2	TNF,IL6	0.00517022	0.0522483
GO_BP	GO:0150078_POSITIVE_REGULATION_OF_NEUROINFLAMMATORY_RESPONSE					2	TNF,IL6	0.00517022	0.0522483
GO_BP	GO:0043117_POSITIVE_REGULATION_OF_VASCULAR_PERMEABILITY					2	ANGPT1,TGFB1	0.00517022	0.0522483
GO_BP	GO:0099068_POSTSYNAPSE_ASSEMBLY					2	IL1RAP,WNT7A	0.00517022	0.0522483
GO_BP	GO:0072522_PURINE_CONTAINING_COMPOUND_BIOSYNTHETIC_PROCESS					2	PPARGC1A,TGFB1	0.00517022	0.0522483
GO_BP	GO:0009144_PURINE_NUCLEOSIDE_TRIPHOSPHATE_METABOLIC_PROCESS					2	PPARGC1A,TGFB1	0.00517022	0.0522483
GO_BP	GO:0044030_REGULATION_OF_DNA_METHYLATION					2	WT1,MYC	0.00517022	0.0522483
GO_BP	GO:0051043_REGULATION_OF_MEMBRANE_PROTEIN_ECTODOMAIN_PROTEOLYSIS					2	TNF,IL10	0.00517022	0.0522483
GO_BP	GO:0099174_REGULATION_OF_PRESYNAPSE_ORGANIZATION					2	IL1RAP,WNT7A	0.00517022	0.0522483
GO_BP	GO:0043114_REGULATION_OF_VASCULAR_PERMEABILITY					2	ANGPT1,TGFB1	0.00517022	0.0522483
GO_BP	GO:0002679_RESPIRATORY_BURST_INVOLVED_IN_DEFENSE_RESPONSE					2	PIK3CD,PIK3CG	0.00517022	0.0522483
GO_BP	GO:0009199_RIBONUCLEOSIDE_TRIPHOSPHATE_METABOLIC_PROCESS					2	PPARGC1A,TGFB1	0.00517022	0.0522483
GO_BP	GO:0021511_SPINAL_CORD_PATTERNING					2	RELN,GLI3	0.00517022	0.0522483
GO_BP	GO:0042092_TYPE_2_IMMUNE_RESPONSE					2	IL6,IL10	0.00517022	0.0522483
GO_MF	GO:0035005_1_PHOSPHATIDYLINOSITOL_4_PHOSPHATE_3_KINASE_ACTIVITY					2	PIK3CD,PIK3CG	0.00517022	0.0428824
GO_MF	GO:0005007_FIBROBLAST_GROWTH_FACTOR_ACTIVATED_RECEPTOR_ACTIVITY					2	FGFR3,FGFR4	0.00517022	0.0428824
GO_MF	GO:0052812_PHOSPHATIDYLINOSITOL_3_4_BISPHOSPHATE_5_KINASE_ACTIVITY					2	PIK3CD,PIK3CG	0.00517022	0.0428824
GO_MF	GO:0052813_PHOSPHATIDYLINOSITOL_BISPHOSPHATE_KINASE_ACTIVITY					2	PIK3CD,PIK3CG	0.00517022	0.0428824
GO_MF	GO:0016307_PHOSPHATIDYLINOSITOL_PHOSPHATE_KINASE_ACTIVITY					2	PIK3CD,PIK3CG	0.00517022	0.0428824
GO_MF	GO:0034713_TYPE_I_TRANSFORMING_GROWTH_FACTOR_BETA_RECEPTOR_BINDING					2	TGFBR2,TGFB1	0.00517022	0.0428824
GO_CC	GO:0098651_BASEMENT_MEMBRANE_COLLAGEN_TRIMER					2	COL4A3,COL4A4	0.00517022	0.0451832
GO_CC	GO:0005587_COLLAGEN_TYPE_IV_TRIMER					2	COL4A3,COL4A4	0.00517022	0.0451832
GO_CC	GO:0031527_FILOPODIUM_MEMBRANE					2	ITGA3,ITGB3	0.00517022	0.0451832
GO_CC	GO:0097651_PHOSPHATIDYLINOSITOL_3_KINASE_COMPLEX_CLASS_I					2	PIK3CG,PIK3R5	0.00517022	0.0451832
Reactome	REACTOME_GRB2_SOS_PROVIDES_LINKAGE_TO_MAPK_SIGNALING_FOR_INTEGRINS_					2	ITGB3,FN1	0.00517022	0.0980187
Biocarta	BIOCARTA_ACE2_PATHWAY					2	COL4A3,COL4A4	0.00517022	0.0561338
Biocarta	BIOCARTA_ASBCELL_PATHWAY					2	CD40,IL10	0.00517022	0.0561338
Biocarta	BIOCARTA_INTRINSIC_PATHWAY					2	COL4A3,COL4A4	0.00517022	0.0561338
Biocarta	BIOCARTA_LAIR_PATHWAY					2	TNF,IL6	0.00517022	0.0561338
Biocarta	BIOCARTA_VITCB_PATHWAY					2	COL4A3,COL4A4	0.00517022	0.0561338
GO_BP	GO:0051216_CARTILAGE_DEVELOPMENT					11	FGFR3,FGF18,WNT7B,TGFBR2,WNT7A,ZBTB16,TGFB1,COMP,ITGB8,GLI3,SFRP2	0.00469411	0.0522483
GO_BP	GO:0022411_CELLULAR_COMPONENT_DISASSEMBLY					10	HMGA1,TNF,PRKCB,FGFR4,MMP7,IL6,PPARGC1A,TGFB1,MYC,IRAK3	0.00463422	0.0522483
GO_BP	GO:0022409_POSITIVE_REGULATION_OF_CELL_CELL_ADHESION					12	CARD11,TNF,IL15,CD274,TGFBR2,IL6,IL2RA,MAP3K8,ZBTB16,IL7R,IL10,GLI3	0.00462011	0.0522483
GO_BP	GO:0051251_POSITIVE_REGULATION_OF_LYMPHOCYTE_ACTIVATION					13	CARD11,CD40,IL15,CD274,TGFBR2,IL6,IL2RA,CLCF1,MAP3K8,ZBTB16,TGFB1,IL7R,GLI3	0.00445147	0.051515
GO_BP	GO:0030888_REGULATION_OF_B_CELL_PROLIFERATION					4	CARD11,CD40,CLCF1,IL10	0.00443464	0.051515
GO_CC	GO:0098636_PROTEIN_COMPLEX_INVOLVED_IN_CELL_ADHESION					4	ITGA3,ITGB3,ITGB6,ITGB8	0.00443464	0.0451832
KEGG	hsa05322__Systemic_lupus_erythematosus					4	CD40,TNF,H3C8,IL10	0.00443464	0.0673259
GO_BP	GO:0042742_DEFENSE_RESPONSE_TO_BACTERIUM					6	IL6R,TNF,IL6,PLA2G2A,EPHA2,IL10	0.00426932	0.0498087
GO_BP	GO:0002706_REGULATION_OF_LYMPHOCYTE_MEDIATED_IMMUNITY					7	CD40,TNF,IL6,CLCF1,TGFB1,IL7R,IL10	0.00422044	0.0496421
GO_MF	GO:0005126_CYTOKINE_RECEPTOR_BINDING					14	IL6R,IL1RAP,STAT1,TNF,EFNA5,IL15,IL11,TGFBR2,IL6,CLCF1,ITGB3,TGFB1,IL10,TNFSF10	0.00421915	0.0424929
GO_BP	GO:0046633_ALPHA_BETA_T_CELL_PROLIFERATION					3	IL15,CD274,TGFBR2	0.00412506	0.0487198
GO_BP	GO:0032689_NEGATIVE_REGULATION_OF_INTERFERON_GAMMA_PRODUCTION					3	INHBA,CD274,IL10	0.00412506	0.0487198
GO_BP	GO:0010888_NEGATIVE_REGULATION_OF_LIPID_STORAGE					3	TNF,IL6,ITGB3	0.00412506	0.0487198
GO_BP	GO:0042130_NEGATIVE_REGULATION_OF_T_CELL_PROLIFERATION					3	CD274,IL2RA,IL10	0.00412506	0.0487198
GO_BP	GO:0002675_POSITIVE_REGULATION_OF_ACUTE_INFLAMMATORY_RESPONSE					3	TNF,IL6,PIK3CG	0.00412506	0.0487198
GO_BP	GO:1904377_POSITIVE_REGULATION_OF_PROTEIN_LOCALIZATION_TO_CELL_PERIPHERY					3	TNF,ITGA3,EPHA2	0.00412506	0.0487198
GO_MF	GO:0140272_EXOGENOUS_PROTEIN_BINDING					3	ITGB3,ITGB6,EPHA2	0.00412506	0.0424929
GO_CC	GO:0005902_MICROVILLUS					3	ANGPT1,ITGB3,TGFB1	0.00412506	0.0451832
GO_BP	GO:0030155_REGULATION_OF_CELL_ADHESION					22	CARD11,TNF,EFNA5,IL15,CD274,ANGPT1,TGFBR2,ITGA3,LAMA5,IL6,IL2RA,MAP3K8,ZBTB16,TGFB1,FN1,PIK3CG,EPHA2,IL7R,IL10,GLI3,SFRP2,IBSP	0.00408475	0.0487198
GO_MF	GO:0060089_MOLECULAR_TRANSDUCER_ACTIVITY					18	IL6R,IL1RAP,FGFR3,NOTCH3,CD40,FGFR4,TGFBR2,IL2RA,MET,CSF3R,ITGB3,ITGB6,IL12RB2,ALK,TSHR,EPHA2,ITGB8,IL7R	0.0040001	0.0424929
GO_BP	GO:0051092_POSITIVE_REGULATION_OF_NF_KAPPAB_TRANSCRIPTION_FACTOR_ACTIVITY					8	IL1RAP,CARD11,IRAK2,CD40,TNF,PRKCB,ALK,IRAK3	0.00391685	0.0476329
GO_BP	GO:1903039_POSITIVE_REGULATION_OF_LEUKOCYTE_CELL_CELL_ADHESION					11	CARD11,TNF,IL15,CD274,TGFBR2,IL6,IL2RA,MAP3K8,ZBTB16,IL7R,GLI3	0.00388189	0.0474086
GO_BP	GO:0019724_B_CELL_MEDIATED_IMMUNITY					5	CD40,TNF,CLCF1,TGFB1,IL10	0.00384303	0.0471346
GO_BP	GO:0032602_CHEMOKINE_PRODUCTION					5	IL6R,TNF,IL6,EPHA2,IL10	0.00384303	0.0471346
Reactome	REACTOME_LAMININ_INTERACTIONS					5	ITGA3,LAMA5,COL4A3,COL4A4,LAMB3	0.00384303	0.0760252
GO_BP	GO:0050867_POSITIVE_REGULATION_OF_CELL_ACTIVATION					15	CARD11,CD40,IL15,CEBPA,CD274,TGFBR2,IL6,IL2RA,CLCF1,MAP3K8,ZBTB16,TGFB1,IL7R,IL10,GLI3	0.00338412	0.0418639
GO_BP	GO:0072006_NEPHRON_DEVELOPMENT					12	IL6R,STAT1,NOTCH3,WT1,WNT7B,ANGPT1,ITGA3,LAMA5,COL4A3,COL4A4,MYC,GLI3	0.00321888	0.0399921
KEGG	hsa05222__Small_cell_lung_cancer					12	CCNE1,BIRC7,ITGA3,LAMA5,COL4A3,COL4A4,PIK3CD,FN1,MYC,PIK3CG,PIK3R5,LAMB3	0.00321888	0.0537552
GO_BP	GO:0042330_TAXIS					20	IL6R,EFNA2,NOTCH3,WNT3,EFNA5,FGF18,FGF7,ANGPT1,LAMA5,IL6,MET,CSF3R,ITGB3,PIK3CD,TGFB1,PIK3CG,EPHA2,RELN,IL10,GLI3	0.00321176	0.0399921
GO_BP	GO:0006954_INFLAMMATORY_RESPONSE					19	IL6R,IL1RAP,IRAK2,CD40,TNF,IL15,CEBPA,IL6,IL2RA,SPP1,ITGB6,PIK3CD,SOCS3,TGFB1,PLA2G2A,FN1,PIK3CG,EPHA2,IL10	0.00315078	0.0394879
GO_BP	GO:0050730_REGULATION_OF_PEPTIDYL_TYROSINE_PHOSPHORYLATION					16	IL6R,FGFR3,CD40,TNF,EFNA5,IL15,FGF7,ANGPT1,IL11,IL6,CLCF1,ITGB3,SOCS3,TGFB1,RELN,SFRP2	0.00314852	0.0394879
GO_BP	GO:0045669_POSITIVE_REGULATION_OF_OSTEOBLAST_DIFFERENTIATION					6	IL6R,CEBPA,WNT7B,IL6,GLI3,SFRP2	0.003054	0.0386122
GO_BP	GO:0002819_REGULATION_OF_ADAPTIVE_IMMUNE_RESPONSE					8	CD40,TNF,CD274,IL6,CLCF1,TGFB1,IL7R,IL10	0.00302124	0.0383671
GO_BP	GO:0098742_CELL_CELL_ADHESION_VIA_PLASMA_MEMBRANE_ADHESION_MOLECULES					4	IL1RAP,EFNA5,TGFBR2,IL10	0.00265459	0.0338608
GO_BP	GO:0001885_ENDOTHELIAL_CELL_DEVELOPMENT					4	TNF,WNT7B,MET,WNT7A	0.00265459	0.0338608
GO_BP	GO:0097421_LIVER_REGENERATION					4	AURKA,IL6,IL10,GLI3	0.00265459	0.0338608
GO_BP	GO:0002701_NEGATIVE_REGULATION_OF_PRODUCTION_OF_MOLECULAR_MEDIATOR_OF_IMMUNE_RESPONSE					4	TNF,TGFB1,IRAK3,IL10	0.00265459	0.0338608
GO_BP	GO:0002639_POSITIVE_REGULATION_OF_IMMUNOGLOBULIN_PRODUCTION					4	CD40,IL6,CLCF1,TGFB1	0.00265459	0.0338608
GO_BP	GO:1903076_REGULATION_OF_PROTEIN_LOCALIZATION_TO_PLASMA_MEMBRANE					4	TNF,ITGA3,TGFB1,EPHA2	0.00265459	0.0338608
KEGG	hsa04060__Cytokine_cytokine_receptor_interaction					18	IL6R,IL1RAP,CD40,TNF,IL15,INHBA,IL11,TGFBR2,IL6,IL2RA,CLCF1,MET,CSF3R,TGFB1,IL12RB2,IL7R,IL10,TNFSF10	0.00264918	0.049157
GO_BP	GO:0061448_CONNECTIVE_TISSUE_DEVELOPMENT					14	IL6R,FGFR3,FGF18,WT1,WNT7B,TGFBR2,WNT7A,PPARGC1A,ZBTB16,TGFB1,COMP,ITGB8,GLI3,SFRP2	0.00257302	0.0337195
GO_BP	GO:0050663_CYTOKINE_SECRETION					5	TNF,IL6,ITGB6,FN1,IL10	0.00253487	0.0333719
GO_BP	GO:0010634_POSITIVE_REGULATION_OF_EPITHELIAL_CELL_MIGRATION					10	CD40,FGF18,FGF7,ANGPT1,TGFBR2,ITGA3,MET,WNT7A,ITGB3,TGFB1	0.00243165	0.0321605
GO_BP	GO:1904894_POSITIVE_REGULATION_OF_RECEPTOR_SIGNALING_PATHWAY_VIA_STAT					10	IL6R,FGFR3,CD40,TNF,IL15,IL6,CLCF1,SOCS3,IL7R,IL10	0.00243165	0.0321605
GO_BP	GO:0050777_NEGATIVE_REGULATION_OF_IMMUNE_RESPONSE					6	TNF,IL2RA,TGFB1,IRAK3,IL7R,IL10	0.00212292	0.0283385
GO_BP	GO:0042102_POSITIVE_REGULATION_OF_T_CELL_PROLIFERATION					6	CARD11,IL15,CD274,TGFBR2,IL6,IL2RA	0.00212292	0.0283385
Biocarta	BIOCARTA_TH1TH2_PATHWAY					3	CD40,IL2RA,IL12RB2	0.00193515	0.0326826
GO_BP	GO:0072203_CELL_PROLIFERATION_INVOLVED_IN_METANEPHROS_DEVELOPMENT					3	STAT1,WT1,MYC	0.00193515	0.0260746
GO_BP	GO:0032715_NEGATIVE_REGULATION_OF_INTERLEUKIN_6_PRODUCTION					3	TNF,IRAK3,IL10	0.00193515	0.0260746
GO_BP	GO:1903556_NEGATIVE_REGULATION_OF_TUMOR_NECROSIS_FACTOR_SUPERFAMILY_CYTOKINE_PRODUCTION					3	CD274,IRAK3,IL10	0.00193515	0.0260746
GO_BP	GO:0051965_POSITIVE_REGULATION_OF_SYNAPSE_ASSEMBLY					3	IL1RAP,EFNA5,WNT7A	0.00193515	0.0260746
GO_BP	GO:0030949_POSITIVE_REGULATION_OF_VASCULAR_ENDOTHELIAL_GROWTH_FACTOR_RECEPTOR_SIGNALING_PATHWAY					3	PRKCB,FGF18,ITGB3	0.00193515	0.0260746
GO_BP	GO:0048670_REGULATION_OF_COLLATERAL_SPROUTING					3	WNT3,EFNA5,SPP1	0.00193515	0.0260746
GO_BP	GO:0036314_RESPONSE_TO_STEROL					3	INHBA,TGFBR2,TGFB1	0.00193515	0.0260746
GO_MF	GO:0061135_ENDOPEPTIDASE_REGULATOR_ACTIVITY					3	BIRC7,COL4A3,SFRP2	0.00193515	0.0218285
GO_MF	GO:0017134_FIBROBLAST_GROWTH_FACTOR_BINDING					3	FGFR3,FGFR4,ITGB3	0.00193515	0.0218285
GO_MF	GO:0001968_FIBRONECTIN_BINDING					3	ITGA3,ITGB3,SFRP2	0.00193515	0.0218285
Reactome	REACTOME_EPHA_MEDIATED_GROWTH_CONE_COLLAPSE					3	EFNA2,EFNA5,EPHA2	0.00193515	0.0400225
GO_BP	GO:0019221_CYTOKINE_MEDIATED_SIGNALING_PATHWAY					26	IL6R,IL1RAP,IRAK2,STAT1,CD40,TNF,IL15,CEBPA,H3C8,ANGPT1,IL11,LAMA5,IL6,IL2RA,CLCF1,CSF3R,MAP3K8,PIK3CD,SOCS3,TGFB1,IL12RB2,FN1,MYC,IRAK3,IL7R,IL10	0.00187896	0.0260746
GO_BP	GO:0045778_POSITIVE_REGULATION_OF_OSSIFICATION					8	IL6R,CEBPA,WNT7B,IL6,ZBTB16,TGFB1,GLI3,SFRP2	0.00171695	0.0240373
GO_BP	GO:0098609_CELL_CELL_ADHESION					21	IL1RAP,CARD11,TNF,EFNA5,IL15,CD274,WNT7B,TGFBR2,LAMA5,IL6,IL2RA,MAP3K8,ZBTB16,ITGB3,TGFB1,COMP,FN1,PIK3CG,IL7R,IL10,GLI3	0.00169243	0.0238101
GO_BP	GO:0001816_CYTOKINE_PRODUCTION					21	IL6R,IL1RAP,CARD11,STAT1,CD40,TNF,IL15,INHBA,CD274,ANGPT1,IL6,ITGB6,PIK3CD,TGFB1,IL12RB2,FN1,PIK3CG,EPHA2,IRAK3,ITGB8,IL10	0.00169243	0.0238101
GO_MF	GO:0005198_STRUCTURAL_MOLECULE_ACTIVITY					9	HMGA1,LAMA5,COL4A3,COL6A6,MAPK8IP2,COL4A4,COMP,FN1,LAMB3	0.00164597	0.0210983
Biocarta	BIOCARTA_CYTOKINE_PATHWAY					4	TNF,IL15,IL6,IL10	0.00145692	0.0276814
GO_BP	GO:0002063_CHONDROCYTE_DEVELOPMENT					4	FGF18,TGFBR2,COMP,SFRP2	0.00145692	0.0206997
GO_BP	GO:0002714_POSITIVE_REGULATION_OF_B_CELL_MEDIATED_IMMUNITY					4	CD40,TNF,CLCF1,TGFB1	0.00145692	0.0206997
GO_BP	GO:0045191_REGULATION_OF_ISOTYPE_SWITCHING					4	CD40,CLCF1,TGFB1,IL10	0.00145692	0.0206997
Reactome	REACTOME_INTERLEUKIN_6_SIGNALING					4	IL6R,STAT1,IL6,SOCS3	0.00145692	0.0315665
GO_BP	GO:0033627_CELL_ADHESION_MEDIATED_BY_INTEGRIN					6	ITGB3,ITGB6,PIK3CG,EPHA2,ITGB8,SFRP2	0.00142801	0.0205949
GO_BP	GO:0070227_LYMPHOCYTE_APOPTOTIC_PROCESS					6	CD274,BIRC7,IL2RA,IL7R,IL10,GLI3	0.00142801	0.0205949
Biocarta	BIOCARTA_INFLAM_PATHWAY					6	TNF,IL15,IL11,IL6,TGFB1,IL10	0.00142801	0.0276814
GO_BP	GO:0006754_ATP_BIOSYNTHETIC_PROCESS					2	PPARGC1A,TGFB1	0.00140859	0.020521
GO_BP	GO:0021799_CEREBRAL_CORTEX_RADIALLY_ORIENTED_CELL_MIGRATION					2	RELN,GLI3	0.00140859	0.020521
GO_BP	GO:0019835_CYTOLYSIS					2	TGFB1,PLA2G2A	0.00140859	0.020521
GO_BP	GO:0060856_ESTABLISHMENT_OF_BLOOD_BRAIN_BARRIER					2	WNT7B,WNT7A	0.00140859	0.020521
GO_BP	GO:0014045_ESTABLISHMENT_OF_ENDOTHELIAL_BLOOD_BRAIN_BARRIER					2	WNT7B,WNT7A	0.00140859	0.020521
GO_BP	GO:0021819_LAYER_FORMATION_IN_CEREBRAL_CORTEX					2	RELN,GLI3	0.00140859	0.020521
GO_BP	GO:0048247_LYMPHOCYTE_CHEMOTAXIS					2	PIK3CD,PIK3CG	0.00140859	0.020521
GO_BP	GO:0035633_MAINTENANCE_OF_BLOOD_BRAIN_BARRIER					2	ANGPT1,IL6	0.00140859	0.020521
GO_BP	GO:0014889_MUSCLE_ATROPHY					2	IL15,PPARGC1A	0.00140859	0.020521
GO_BP	GO:0042036_NEGATIVE_REGULATION_OF_CYTOKINE_BIOSYNTHETIC_PROCESS					2	IL6,IL10	0.00140859	0.020521
GO_BP	GO:2000381_NEGATIVE_REGULATION_OF_MESODERM_DEVELOPMENT					2	RPS6KA6,SFRP2	0.00140859	0.020521
GO_BP	GO:0035024_NEGATIVE_REGULATION_OF_RHO_PROTEIN_SIGNAL_TRANSDUCTION					2	ITGA3,MET	0.00140859	0.020521
GO_BP	GO:0001781_NEUTROPHIL_APOPTOTIC_PROCESS					2	IL6,PIK3CD	0.00140859	0.020521
GO_BP	GO:0072672_NEUTROPHIL_EXTRAVASATION					2	PIK3CD,PIK3CG	0.00140859	0.020521
GO_BP	GO:0001865_NK_T_CELL_DIFFERENTIATION					2	TGFBR2,ZBTB16	0.00140859	0.020521
GO_BP	GO:0009142_NUCLEOSIDE_TRIPHOSPHATE_BIOSYNTHETIC_PROCESS					2	PPARGC1A,TGFB1	0.00140859	0.020521
GO_BP	GO:0002251_ORGAN_OR_TISSUE_SPECIFIC_IMMUNE_RESPONSE					2	IL6R,IL6	0.00140859	0.020521
GO_BP	GO:0099084_POSTSYNAPTIC_SPECIALIZATION_ORGANIZATION					2	IL1RAP,RELN	0.00140859	0.020521
GO_BP	GO:2000311_REGULATION_OF_AMPA_RECEPTOR_ACTIVITY					2	MAPK8IP2,RELN	0.00140859	0.020521
GO_BP	GO:0002676_REGULATION_OF_CHRONIC_INFLAMMATORY_RESPONSE					2	TNF,IL10	0.00140859	0.020521
GO_BP	GO:0051136_REGULATION_OF_NK_T_CELL_DIFFERENTIATION					2	TGFBR2,ZBTB16	0.00140859	0.020521
GO_BP	GO:1901388_REGULATION_OF_TRANSFORMING_GROWTH_FACTOR_BETA_ACTIVATION					2	ITGB6,ITGB8	0.00140859	0.020521
GO_BP	GO:0032494_RESPONSE_TO_PEPTIDOGLYCAN					2	IL6,IRAK3	0.00140859	0.020521
GO_BP	GO:0009201_RIBONUCLEOSIDE_TRIPHOSPHATE_BIOSYNTHETIC_PROCESS					2	PPARGC1A,TGFB1	0.00140859	0.020521
GO_BP	GO:0046390_RIBOSE_PHOSPHATE_BIOSYNTHETIC_PROCESS					2	PPARGC1A,TGFB1	0.00140859	0.020521
GO_BP	GO:0021544_SUBPALLIUM_DEVELOPMENT					2	INHBA,GLI3	0.00140859	0.020521
GO_BP	GO:0099560_SYNAPTIC_MEMBRANE_ADHESION					2	IL1RAP,EFNA5	0.00140859	0.020521
GO_BP	GO:0010818_T_CELL_CHEMOTAXIS					2	PIK3CD,PIK3CG	0.00140859	0.020521
GO_BP	GO:0022030_TELENCEPHALON_GLIAL_CELL_MIGRATION					2	RELN,GLI3	0.00140859	0.020521
GO_BP	GO:0036363_TRANSFORMING_GROWTH_FACTOR_BETA_ACTIVATION					2	ITGB6,ITGB8	0.00140859	0.020521
GO_MF	GO:0016504_PEPTIDASE_ACTIVATOR_ACTIVITY					2	FN1,SFRP2	0.00140859	0.0189153
GO_BP	GO:0045785_POSITIVE_REGULATION_OF_CELL_ADHESION					17	CARD11,TNF,IL15,CD274,ANGPT1,TGFBR2,ITGA3,IL6,IL2RA,MAP3K8,ZBTB16,FN1,IL7R,IL10,GLI3,SFRP2,IBSP	0.0013392	0.020521
GO_BP	GO:0071887_LEUKOCYTE_APOPTOTIC_PROCESS					8	CD274,BIRC7,IL6,IL2RA,PIK3CD,IL7R,IL10,GLI3	0.00126142	0.020521
GO_BP	GO:0002062_CHONDROCYTE_DIFFERENTIATION					9	FGFR3,FGF18,TGFBR2,WNT7A,ZBTB16,TGFB1,COMP,GLI3,SFRP2	0.0012474	0.020521
GO_BP	GO:1904019_EPITHELIAL_CELL_APOPTOTIC_PROCESS					9	CD40,TNF,ANGPT1,TGFBR2,IL6,COL4A3,PPARGC1A,PIK3CG,IL10	0.0012474	0.020521
GO_MF	GO:0005125_CYTOKINE_ACTIVITY					14	WNT3,TNF,WNT10A,IL15,INHBA,WNT7B,IL11,IL6,SPP1,CLCF1,WNT7A,TGFB1,IL10,TNFSF10	0.00124094	0.0174973
GO_MF	GO:0005102_SIGNALING_RECEPTOR_BINDING					38	IL6R,HMGA1,IL1RAP,EFNA2,STAT1,WNT3,TNF,PRKCB,WNT10A,EFNA5,IL15,FGF18,INHBA,WNT7B,FGF7,ANGPT1,IL11,TGFBR2,ITGA3,LAMA5,IL6,SPP1,COL4A3,CLCF1,WNT7A,PPARGC1A,ITGB3,ITGB6,TGFB1,COMP,FN1,PIK3CG,ITGB8,RELN,IL10,TNFSF10,SFRP2,IBSP	0.00123594	0.0174973
GO_CC	GO:0031012_EXTRACELLULAR_MATRIX					15	WNT3,EFNA5,ANGPT1,MMP7,LAMA5,COL4A3,COL6A6,WNT7A,COL4A4,TGFB1,COMP,FN1,LAMB3,RELN,SFRP2	0.00122798	0.0154265
Hallmark	HALLMARK_ALLOGRAFT_REJECTION					11	STAT1,CD40,TNF,PRKCB,IL15,INHBA,IL11,IL6,IL2RA,TGFB1,IL10	0.0010542	0.0130018
Reactome	REACTOME_SIGNALING_BY_INTERLEUKINS					24	IL6R,IL1RAP,IRAK2,STAT1,TNF,IL15,H3C8,IL11,LAMA5,IL6,IL2RA,CLCF1,CSF3R,MAP3K8,PIK3CD,SOCS3,PTPN5,TGFB1,IL12RB2,FN1,MYC,IRAK3,IL7R,IL10	0.00103696	0.0235909
Reactome	REACTOME_ELASTIC_FIBRE_FORMATION					5	ITGB3,ITGB6,TGFB1,FN1,ITGB8	0.000942987	0.022582
Reactome	REACTOME_MOLECULES_ASSOCIATED_WITH_ELASTIC_FIBRES					5	ITGB3,ITGB6,TGFB1,FN1,ITGB8	0.000942987	0.022582
KEGG	hsa05410__Hypertrophic_cardiomyopathy_HCM					9	TNF,CACNA2D2,CACNA2D3,ITGA3,IL6,ITGB3,ITGB6,TGFB1,ITGB8	0.000931485	0.0194447
GO_BP	GO:0002698_NEGATIVE_REGULATION_OF_IMMUNE_EFFECTOR_PROCESS					6	TNF,IL2RA,TGFB1,IRAK3,IL7R,IL10	0.000924685	0.0162813
GO_BP	GO:0070741_RESPONSE_TO_INTERLEUKIN_6					6	IL6R,STAT1,CEBPA,IL6,PPARGC1A,SOCS3	0.000924685	0.0162813
Reactome	REACTOME_INTERLEUKIN_6_FAMILY_SIGNALING					6	IL6R,STAT1,IL11,IL6,CLCF1,SOCS3	0.000924685	0.022582
Reactome	REACTOME_DEGRADATION_OF_THE_EXTRACELLULAR_MATRIX					8	MMP7,LAMA5,SPP1,COL4A3,COL6A6,COL4A4,FN1,LAMB3	0.000908946	0.022582
Reactome	REACTOME_CYTOKINE_SIGNALING_IN_IMMUNE_SYSTEM					34	IL6R,IL1RAP,IRAK2,FGFR3,STAT1,CD40,TNF,RASAL1,IL15,FGF18,FGFR4,H3C8,FGF7,ANGPT1,IL11,LAMA5,IL6,IL2RA,DUSP5,CLCF1,MET,CSF3R,MAP3K8,ITGB3,PIK3CD,SOCS3,PTPN5,TGFB1,IL12RB2,FN1,MYC,IRAK3,IL7R,IL10	0.000823469	0.022582
KEGG	hsa05144__Malaria					7	CD40,TNF,IL6,MET,TGFB1,COMP,IL10	0.000796973	0.0190135
GO_BP	GO:0018212_PEPTIDYL_TYROSINE_MODIFICATION					21	IL6R,FGFR3,CD40,TNF,EFNA5,IL15,FGFR4,FGF7,ANGPT1,IL11,IL6,CLCF1,MET,ITGB3,SOCS3,TGFB1,IL12RB2,ALK,EPHA2,RELN,SFRP2	0.000714813	0.0127423
GO_BP	GO:0006953_ACUTE_PHASE_RESPONSE					4	IL6R,TNF,IL6,FN1	0.000710889	0.0127423
GO_BP	GO:0050830_DEFENSE_RESPONSE_TO_GRAM_POSITIVE_BACTERIUM					4	TNF,IL6,PLA2G2A,EPHA2	0.000710889	0.0127423
GO_BP	GO:0002719_NEGATIVE_REGULATION_OF_CYTOKINE_PRODUCTION_INVOLVED_IN_IMMUNE_RESPONSE					4	TNF,TGFB1,IRAK3,IL10	0.000710889	0.0127423
GO_BP	GO:0010573_VASCULAR_ENDOTHELIAL_GROWTH_FACTOR_PRODUCTION					4	IL6R,TNF,IL6,TGFB1	0.000710889	0.0127423
GO_MF	GO:0061134_PEPTIDASE_REGULATOR_ACTIVITY					4	BIRC7,COL4A3,FN1,SFRP2	0.000710889	0.0111373
GO_MF	GO:0030374_NUCLEAR_RECEPTOR_TRANSCRIPTION_COACTIVATOR_ACTIVITY					3	HMGA1,PRKCB,PPARGC1A	0.000706288	0.0111373
GO_MF	GO:0005164_TUMOR_NECROSIS_FACTOR_RECEPTOR_BINDING					3	STAT1,TNF,TNFSF10	0.000706288	0.0111373
KEGG	hsa05310__Asthma					3	CD40,TNF,IL10	0.000706288	0.0190135
GO_BP	GO:0050731_POSITIVE_REGULATION_OF_PEPTIDYL_TYROSINE_PHOSPHORYLATION					15	IL6R,FGFR3,CD40,TNF,EFNA5,IL15,FGF7,ANGPT1,IL11,IL6,CLCF1,ITGB3,SOCS3,TGFB1,RELN	0.000692962	0.0127423
KEGG	hsa04640__Hematopoietic_cell_lineage					9	IL6R,TNF,IL11,ITGA3,IL6,IL2RA,CSF3R,ITGB3,IL7R	0.000684542	0.0190135
GO_BP	GO:0002377_IMMUNOGLOBULIN_PRODUCTION					8	CARD11,CD40,TNF,IL6,CLCF1,TGFB1,IL7R,IL10	0.000641108	0.0118708
GO_BP	GO:0070102_INTERLEUKIN_6_MEDIATED_SIGNALING_PATHWAY					5	IL6R,STAT1,CEBPA,IL6,SOCS3	0.000518531	0.00966353
KEGG	hsa04151__PI3K_Akt_signaling_pathway					35	IL6R,CCNE1,EFNA2,FGFR3,EFNA5,FGF18,PPP2R2B,FGFR4,FGF7,ANGPT1,ITGA3,LAMA5,IL6,IL2RA,SPP1,COL4A3,COL6A6,MET,CSF3R,ITGB3,COL4A4,ITGB6,PIK3CD,COMP,SGK2,FN1,MYC,PIK3CG,PIK3R5,LAMB3,EPHA2,ITGB8,IL7R,RELN,IBSP	0.000495111	0.0190135
GO_CC	GO:0009897_EXTERNAL_SIDE_OF_PLASMA_MEMBRANE					12	IL6R,CD40,TNF,EFNA5,CD274,TGFBR2,ITGA3,IL2RA,CSF3R,ITGB6,IL12RB2,IL7R	0.000446108	0.00597784
GO_BP	GO:0002637_REGULATION_OF_IMMUNOGLOBULIN_PRODUCTION					6	CD40,TNF,IL6,CLCF1,TGFB1,IL10	0.000336236	0.00630717
GO_BP	GO:0051094_POSITIVE_REGULATION_OF_DEVELOPMENTAL_PROCESS					41	IL6R,HMGA1,IL1RAP,AURKA,STAT1,CD40,WNT3,TNF,RASAL1,PRKCB,EFNA5,IL15,CEBPA,FGF18,INHBA,CD274,WT1,WNT7B,FGF7,CACNA2D2,TGFBR2,ITGA3,IL6,IL2RA,CLCF1,WNT7A,PPARGC1A,ZBTB16,SOCS3,TGFB1,PLA2G2A,FN1,MYC,ALK,IRAK3,ITGB8,IL7R,RELN,IL10,GLI3,SFRP2	0.000300917	0.00568179
GO_BP	GO:0071371_CELLULAR_RESPONSE_TO_GONADOTROPIN_STIMULUS					4	EFNA5,INHBA,WT1,PPARGC1A	0.000292727	0.00556376
GO_BP	GO:0022617_EXTRACELLULAR_MATRIX_DISASSEMBLY					4	FGFR4,MMP7,IL6,TGFB1	0.000292727	0.00556376
Biocarta	BIOCARTA_IL10_PATHWAY					4	STAT1,TNF,IL6,IL10	0.000292727	0.00741576
GO_BP	GO:0002712_REGULATION_OF_B_CELL_MEDIATED_IMMUNITY					5	CD40,TNF,CLCF1,TGFB1,IL10	0.000259241	0.00499343
Reactome	REACTOME_EXTRACELLULAR_MATRIX_ORGANIZATION					15	MMP7,ITGA3,LAMA5,SPP1,COL4A3,COL6A6,ITGB3,COL4A4,ITGB6,TGFB1,COMP,FN1,LAMB3,ITGB8,IBSP	0.000238154	0.00773999
GO_CC	GO:0009986_CELL_SURFACE					23	IL6R,FGFR3,NOTCH3,CD40,TNF,EFNA5,IL15,CD274,MMP7,TGFBR2,ITGA3,IL2RA,MET,WNT7A,CSF3R,ITGB3,ITGB6,TGFB1,IL12RB2,TSHR,EPHA2,ITGB8,IL7R	0.000232342	0.00333576
GO_BP	GO:0071372_CELLULAR_RESPONSE_TO_FOLLICLE_STIMULATING_HORMONE_STIMULUS					3	EFNA5,INHBA,PPARGC1A	0.000154711	0.00300013
GO_BP	GO:0070307_LENS_FIBER_CELL_DEVELOPMENT					3	WNT7B,WNT7A,EPHA2	0.000154711	0.00300013
GO_BP	GO:0048535_LYMPH_NODE_DEVELOPMENT					3	IL15,TGFB1,IL7R	0.000154711	0.00300013
GO_BP	GO:0032682_NEGATIVE_REGULATION_OF_CHEMOKINE_PRODUCTION					3	IL6,EPHA2,IL10	0.000154711	0.00300013
GO_BP	GO:0032354_RESPONSE_TO_FOLLICLE_STIMULATING_HORMONE					3	EFNA5,INHBA,PPARGC1A	0.000154711	0.00300013
GO_MF	GO:0003823_ANTIGEN_BINDING					3	CD40,TGFB1,IL7R	0.000154711	0.00290856
GO_CC	GO:0043235_RECEPTOR_COMPLEX					18	IL6R,FGFR3,NOTCH3,CD40,FGFR4,TGFBR2,ITGA3,IL6,IL2RA,MET,CSF3R,ITGB3,ITGB6,IL12RB2,ALK,TSHR,EPHA2,ITGB8	0.000141102	0.00218165
Reactome	REACTOME_ECM_PROTEOGLYCANS					10	LAMA5,COL4A3,COL6A6,ITGB3,COL4A4,ITGB6,TGFB1,COMP,FN1,IBSP	0.000133107	0.00465876
GO_BP	GO:0001570_VASCULOGENESIS					7	WT1,WNT7B,TGFBR2,WNT7A,TGFB1,EPHA2,ITGB8	0.000119958	0.00240755
Biocarta	BIOCARTA_NPP1_PATHWAY					4	SPP1,COL4A3,COL4A4,IBSP	9.18549e-05	0.00279239
GO_BP	GO:0051240_POSITIVE_REGULATION_OF_MULTICELLULAR_ORGANISMAL_PROCESS					45	IL6R,IL1RAP,CARD11,AURKA,STAT1,CD40,WNT3,TNF,RASAL1,PRKCB,EFNA5,IL15,CEBPA,FGF18,INHBA,CD274,WT1,WNT7B,FGF7,CACNA2D2,ANGPT1,TGFBR2,ITGA3,IL6,IL2RA,SPP1,CLCF1,MET,WNT7A,PPARGC1A,ZBTB16,ITGB3,TGFB1,IL12RB2,FN1,MYC,ALK,TSHR,IRAK3,ITGB8,IL7R,RELN,IL10,GLI3,SFRP2	9.00917e-05	0.00182087
Hallmark	HALLMARK_IL6_JAK_STAT3_SIGNALING					11	STAT1,TNF,IL6,IL2RA,CSF3R,MAP3K8,ITGB3,SOCS3,TGFB1,PLA2G2A,PIK3R5	4.99006e-05	0.000923161
GO_BP	GO:0034698_RESPONSE_TO_GONADOTROPIN					5	EFNA5,INHBA,WT1,ITGA3,PPARGC1A	4.18302e-05	0.000851438
KEGG	hsa04512__ECM_receptor_interaction					14	ITGA3,LAMA5,SPP1,COL4A3,COL6A6,ITGB3,COL4A4,ITGB6,COMP,FN1,LAMB3,ITGB8,RELN,IBSP	3.05867e-05	0.00170266
GO_CC	GO:0031226_INTRINSIC_COMPONENT_OF_PLASMA_MEMBRANE					23	IL6R,IL1RAP,FGFR3,GAS1,CD40,TNF,EFNA5,FGFR4,CACNA1G,TGFBR2,ITGA3,IL6,IL2RA,MET,CSF3R,ITGB3,ITGB6,IL12RB2,ALK,TSHR,EPHA2,ITGB8,TNFSF10	2.18321e-05	0.000365688
GO_BP	GO:0002507_TOLERANCE_INDUCTION					4	CD274,TGFBR2,IL2RA,IRAK3	1.68164e-05	0.000344736
Reactome	REACTOME_INTEGRIN_CELL_SURFACE_INTERACTIONS					11	ITGA3,SPP1,COL4A3,COL6A6,ITGB3,COL4A4,ITGB6,COMP,FN1,ITGB8,IBSP	1.43992e-05	0.000545969
GO_BP	GO:0022610_BIOLOGICAL_ADHESION					34	IL1RAP,CARD11,TNF,EFNA5,IL15,CD274,WNT7B,ANGPT1,TGFBR2,ITGA3,LAMA5,IL6,IL2RA,SPP1,COL4A3,COL6A6,CSF3R,MAP3K8,ZBTB16,ITGB3,ITGB6,TGFB1,COMP,FN1,PIK3CG,LAMB3,EPHA2,ITGB8,IL7R,RELN,IL10,GLI3,SFRP2,IBSP	1.24009e-05	0.000256047
KEGG	hsa04672__Intestinal_immune_network_for_IgA_production					5	CD40,IL15,IL6,TGFB1,IL10	1.1506e-05	0.000960748
GO_MF	GO:0005178_INTEGRIN_BINDING					11	ITGA3,LAMA5,SPP1,COL4A3,ITGB3,ITGB6,COMP,FN1,ITGB8,SFRP2,IBSP	9.06725e-06	0.00018264
GO_MF	GO:0050839_CELL_ADHESION_MOLECULE_BINDING					15	STAT1,NOTCH3,H3C8,ITGA3,LAMA5,SPP1,COL4A3,ITGB3,ITGB6,COMP,FN1,EPHA2,ITGB8,SFRP2,IBSP	4.19015e-06	9.08941e-05
GO_BP	GO:0043062_EXTRACELLULAR_STRUCTURE_ORGANIZATION					19	TNF,WT1,FGFR4,MMP7,ITGA3,LAMA5,IL6,SPP1,COL4A3,ITGB3,COL4A4,ITGB6,TGFB1,COMP,FN1,LAMB3,ITGB8,SFRP2,IBSP	3.97378e-06	8.2643e-05
Hallmark	HALLMARK_INFLAMMATORY_RESPONSE					14	IRAK2,CD40,IL15,INHBA,IL6,MET,CSF3R,ITGB3,MYC,PIK3R5,ITGB8,IL7R,IL10,TNFSF10	6.45393e-07	2.38795e-05
GO_BP	GO:0035739_CD4_POSITIVE_ALPHA_BETA_T_CELL_PROLIFERATION					2	CD274,TGFBR2	0	0
GO_BP	GO:0032836_GLOMERULAR_BASEMENT_MEMBRANE_DEVELOPMENT					3	WT1,COL4A3,COL4A4	0	0
GO_BP	GO:0048305_IMMUNOGLOBULIN_SECRETION					3	CD40,TNF,IL6	0	0
GO_BP	GO:0035747_NATURAL_KILLER_CELL_CHEMOTAXIS					2	PIK3CD,PIK3CG	0	0
GO_BP	GO:0002645_POSITIVE_REGULATION_OF_TOLERANCE_INDUCTION					3	CD274,TGFBR2,IRAK3	0	0
GO_BP	GO:0032536_REGULATION_OF_CELL_PROJECTION_SIZE					2	WNT7B,WNT7A	0	0
GO_BP	GO:1904889_REGULATION_OF_EXCITATORY_SYNAPSE_ASSEMBLY					2	IL1RAP,WNT7A	0	0
GO_BP	GO:0010715_REGULATION_OF_EXTRACELLULAR_MATRIX_DISASSEMBLY					3	FGFR4,IL6,TGFB1	0	0
GO_BP	GO:0002664_REGULATION_OF_T_CELL_TOLERANCE_INDUCTION					2	TGFBR2,IL2RA	0	0
GO_BP	GO:0002643_REGULATION_OF_TOLERANCE_INDUCTION					4	CD274,TGFBR2,IL2RA,IRAK3	0	0
GO_BP	GO:0014891_STRIATED_MUSCLE_ATROPHY					2	IL15,PPARGC1A	0	0
GO_BP	GO:0002517_T_CELL_TOLERANCE_INDUCTION					2	TGFBR2,IL2RA	0	0
GO_BP	GO:0038044_TRANSFORMING_GROWTH_FACTOR_BETA_SECRETION					2	ITGB6,FN1	0	0
GO_MF	GO:0005138_INTERLEUKIN_6_RECEPTOR_BINDING					2	IL6R,IL6	0	0
GO_CC	GO:0031258_LAMELLIPODIUM_MEMBRANE					2	ITGB3,EPHA2	0	0
Reactome	REACTOME_CD163_MEDIATING_AN_ANTI_INFLAMMATORY_RESPONSE					2	IL6,IL10	0	0
Reactome	REACTOME_P130CAS_LINKAGE_TO_MAPK_SIGNALING_FOR_INTEGRINS					2	ITGB3,FN1	0	0
