# Supplementary material for: Clinical, pathological, and comprehensive molecular analysis of the uterine clear cell carcinoma: a retrospective national study from TMRG and GINECO network
Source: J Transl Med. 2023 Jun 23;21:408. doi: 10.1186/s12967-023-04264-7 (PMC10288685; doi:10.1186/s12967-023-04264-7)
Supplement: Supplementary file 4 — Additional file 4: Table S4. Supervised analyses, 237 celar cell ovarian cancers (OvCC) vs. 47 UCCC. [file 12967_2023_4264_MOESM4_ESM.xlsx]

## Sheet: onto218g
Table S5. Supervised analyses, 237 celar cell ovarian cancers (OvCC) vs. 47 UCCC
Ontology analysis 218 genes, 237 OCCC vs. UCCC (cleaned / 11 normal ovarian)
		up 237 OvCC vs. 47 UCCC				down 237 OvCC vs. 47 UCCC
Base	TermsID	N	Genes	p-value	q-value	N	Genes	p-value	q-value
GO_BP	GO:0007250_ACTIVATION_OF_NF_KAPPAB_INDUCING_KINASE_ACTIVITY	2	TNFRSF10B,TNFRSF10A	0	0
GO_BP	GO:0071455_CELLULAR_RESPONSE_TO_HYPEROXIA	2	FAS,PPARG	0	0
GO_BP	GO:0036295_CELLULAR_RESPONSE_TO_INCREASED_OXYGEN_LEVELS	2	FAS,PPARG	0	0
GO_BP	GO:0071494_CELLULAR_RESPONSE_TO_UV_C	2	TP53,MDM2	0	0
GO_BP	GO:0002468_DENDRITIC_CELL_ANTIGEN_PROCESSING_AND_PRESENTATION	2	THBS1,CCR7	0	0
GO_BP	GO:0001886_ENDOTHELIAL_CELL_MORPHOGENESIS	2	MET,ID1	0	0
GO_BP	GO:0060426_LUNG_VASCULATURE_DEVELOPMENT	2	LIF,ID1	0	0
GO_BP	GO:0010713_NEGATIVE_REGULATION_OF_COLLAGEN_METABOLIC_PROCESS	2	PPARG,IL6	0	0
GO_BP	GO:0048671_NEGATIVE_REGULATION_OF_COLLATERAL_SPROUTING	2	FGF13,SPP1	0	0
GO_BP	GO:0010871_NEGATIVE_REGULATION_OF_RECEPTOR_BIOSYNTHETIC_PROCESS	2	PPARG,ITGB3	0	0
GO_BP	GO:0014912_NEGATIVE_REGULATION_OF_SMOOTH_MUSCLE_CELL_MIGRATION	3	NFE2L2,IGFBP3,PPARGC1A	0	0
GO_BP	GO:0018149_PEPTIDE_CROSS_LINKING	3	COL3A1,FN1,THBS1	0	0
GO_BP	GO:0002577_REGULATION_OF_ANTIGEN_PROCESSING_AND_PRESENTATION	2	THBS1,CCR7	0	0
GO_BP	GO:1903978_REGULATION_OF_MICROGLIAL_CELL_ACTIVATION	2	ATM,IL6	0	0
GO_BP	GO:0034127_REGULATION_OF_MYD88_INDEPENDENT_TOLL_LIKE_RECEPTOR_SIGNALING_PATHWAY	2	CD14,TLR4	0	0
GO_BP	GO:0002664_REGULATION_OF_T_CELL_TOLERANCE_INDUCTION	2	TGFBR2,IL2RA	0	0
GO_BP	GO:0097205_RENAL_FILTRATION	2	ITGA3,PDGFB	0	0
GO_BP	GO:0002517_T_CELL_TOLERANCE_INDUCTION	2	TGFBR2,IL2RA	0	0
GO_BP	GO:0038044_TRANSFORMING_GROWTH_FACTOR_BETA_SECRETION	2	ITGB6,FN1	0	0
GO_MF	GO:0070051_FIBRINOGEN_BINDING	2	THBS1,ITGB3	0	0
GO_MF	GO:0001653_PEPTIDE_RECEPTOR_ACTIVITY	2	TSHR,CCR7	0	0
GO_CC	GO:0005793_ENDOPLASMIC_RETICULUM_GOLGI_INTERMEDIATE_COMPARTMENT	2	FN1,PROM1	0	0
GO_CC	GO:0005577_FIBRINOGEN_COMPLEX	2	FN1,THBS1	0	0
GO_CC	GO:0046696_LIPOPOLYSACCHARIDE_RECEPTOR_COMPLEX	2	CD14,TLR4	0	0
Biocarta	BIOCARTA_TCAPOPTOSIS_PATHWAY	2	FAS,FASLG	0	0
Reactome	REACTOME_P130CAS_LINKAGE_TO_MAPK_SIGNALING_FOR_INTEGRINS	2	FN1,ITGB3	0	0
GO_MF	GO:0005201_EXTRACELLULAR_MATRIX_STRUCTURAL_CONSTITUENT	15	COL1A1,COL3A1,COL5A1,LAMA5,COL1A2,FN1,COL4A3,LAMA3,THBS1,LAMB4,COL6A6,COL27A1,LAMC2,COL4A4,LAMA1	1.21594e-09	1.16804e-08
KEGG	hsa04512__ECM_receptor_interaction	20	COL1A1,ITGA3,COL3A1,COL5A1,LAMA5,COL1A2,SPP1,ITGB6,FN1,COL4A3,LAMA3,THBS1,LAMB4,COL6A6,COL27A1,LAMC2,COL4A4,ITGB3,LAMA1,RELN	1.35592e-09	2.15591e-07
GO_MF	GO:0005198_STRUCTURAL_MOLECULE_ACTIVITY	16	COL1A1,COL3A1,COL5A1,LAMA5,MAPK8IP2,COL1A2,FN1,COL4A3,LAMA3,THBS1,LAMB4,COL6A6,COL27A1,LAMC2,COL4A4,LAMA1	8.05211e-09	7.50741e-08
Reactome	REACTOME_MET_ACTIVATES_PTK2_SIGNALING	12	COL1A1,ITGA3,COL3A1,MET,COL5A1,LAMA5,COL1A2,FN1,LAMA3,COL27A1,LAMC2,LAMA1	4.86787e-08	1.4634e-06
Reactome	REACTOME_DEGRADATION_OF_THE_EXTRACELLULAR_MATRIX	13	CAPN2,COL1A1,COL3A1,COL5A1,LAMA5,COL1A2,SPP1,FN1,COL4A3,LAMA3,COL6A6,LAMC2,COL4A4	8.32645e-08	2.3559e-06
Reactome	REACTOME_NON_INTEGRIN_MEMBRANE_ECM_INTERACTIONS	14	COL1A1,COL3A1,COL5A1,PDGFB,LAMA5,COL1A2,FN1,COL4A3,LAMA3,THBS1,LAMC2,COL4A4,ITGB3,LAMA1	2.02591e-07	5.41367e-06
Reactome	REACTOME_MET_PROMOTES_CELL_MOTILITY	12	COL1A1,ITGA3,COL3A1,MET,COL5A1,LAMA5,COL1A2,FN1,LAMA3,COL27A1,LAMC2,LAMA1	2.22171e-07	5.62443e-06
GO_BP	GO:0035970_PEPTIDYL_THREONINE_DEPHOSPHORYLATION	6	DUSP6,PPP2CB,DUSP5,DUSP10,DUSP4,DUSP2	3.08655e-07	4.74654e-06
Reactome	REACTOME_EXTRACELLULAR_MATRIX_ORGANIZATION	20	CAPN2,COL1A1,ITGA3,COL3A1,COL5A1,PDGFB,LAMA5,COL1A2,SPP1,ITGB6,FN1,COL4A3,LAMA3,THBS1,COL6A6,COL27A1,LAMC2,COL4A4,ITGB3,LAMA1	3.9198e-07	9.42711e-06
Reactome	REACTOME_INTEGRIN_CELL_SURFACE_INTERACTIONS	13	COL1A1,ITGA3,COL3A1,COL5A1,COL1A2,SPP1,ITGB6,FN1,COL4A3,THBS1,COL6A6,COL4A4,ITGB3	5.48614e-07	1.25659e-05
GO_BP	GO:0043062_EXTRACELLULAR_STRUCTURE_ORGANIZATION	21	CAPN2,COL1A1,ITGA3,COL3A1,COL5A1,PDGFB,IL6,LAMA5,COL1A2,SPP1,ITGB6,FN1,COL4A3,LAMA3,THBS1,LAMB4,COL27A1,LAMC2,COL4A4,ITGB3,LAMA1	5.8993e-07	9.02709e-06
GO_CC	GO:0005788_ENDOPLASMIC_RETICULUM_LUMEN	16	COL1A1,COL3A1,PDGFD,IGFBP3,COL5A1,PDGFC,PDGFB,IL6,COL1A2,SPP1,FN1,COL4A3,THBS1,COL27A1,COL4A4,WNT7A	8.58089e-07	1.4516e-05
Reactome	REACTOME_ECM_PROTEOGLYCANS	13	COL1A1,COL3A1,COL5A1,LAMA5,COL1A2,ITGB6,FN1,COL4A3,LAMA3,COL6A6,COL4A4,ITGB3,LAMA1	9.55804e-07	2.08974e-05
GO_CC	GO:0009897_EXTERNAL_SIDE_OF_PLASMA_MEMBRANE	16	CAPN2,TGFBR2,MAP3K5,ITGA3,FAS,IL2RA,CD14,ITGB6,TLR4,THBS1,IL2RB,KIT,FASLG,CSF3R,IL7R,CCR7	1.94061e-06	3.03033e-05
Hallmark	HALLMARK_EPITHELIAL_MESENCHYMAL_TRANSITION	16	GADD45A,COL1A1,COL3A1,FAS,IGFBP3,GADD45B,COL5A1,IL6,COL1A2,SPP1,FN1,LAMA3,THBS1,LAMC2,ITGB3,LAMA1	1.94061e-06	6.404e-05
Reactome	REACTOME_CASPASE_ACTIVATION_VIA_DEATH_RECEPTORS_IN_THE_PRESENCE_OF_LIGAND	6	FAS,TNFRSF10B,TNFRSF10A,CD14,TLR4,FASLG	2.22517e-06	4.65351e-05
GO_MF	GO:0033549_MAP_KINASE_PHOSPHATASE_ACTIVITY	5	DUSP6,DUSP5,DUSP10,DUSP4,DUSP2	2.70507e-06	2.38196e-05
GO_MF	GO:0008330_PROTEIN_TYROSINE_THREONINE_PHOSPHATASE_ACTIVITY	5	DUSP6,DUSP5,DUSP10,DUSP4,DUSP2	2.70507e-06	2.38196e-05
GO_CC	GO:0043256_LAMININ_COMPLEX	5	LAMA5,LAMA3,LAMB4,LAMC2,LAMA1	2.70507e-06	3.92235e-05
KEGG	hsa04151__PI3K_Akt_signaling_pathway	42	FGF13,COL1A1,PPP2CB,ITGA3,COL3A1,PDGFD,CSF1R,GNG4,TP53,MET,COL5A1,PDGFC,IL2RA,MDM2,PDGFB,IL6,FGF20,LAMA5,COL1A2,FGF12,SPP1,EFNA1,SGK2,ITGB6,FN1,COL4A3,LAMA3,TLR4,THBS1,IL2RB,LAMB4,COL6A6,COL27A1,KIT,LAMC2,COL4A4,FASLG,CSF3R,ITGB3,IL7R,LAMA1,RELN	3.60311e-06	0.000286447
GO_BP	GO:0070373_NEGATIVE_REGULATION_OF_ERK1_AND_ERK2_CASCADE	8	DUSP6,SPRY4,SPRY2,LIF,DUSP10,DUSP4,RPS6KA6,TLR4	4.61911e-06	7.03334e-05
Reactome	REACTOME_ANCHORING_FIBRIL_FORMATION	6	COL1A1,COL1A2,COL4A3,LAMA3,LAMC2,COL4A4	9.02412e-06	0.000180858
GO_CC	GO:0005783_ENDOPLASMIC_RETICULUM	22	CAPN2,FOS,COL1A1,COL3A1,PDGFD,TP53,IGFBP3,COL5A1,PDGFC,PDGFB,IL6,COL1A2,SPP1,FN1,COL4A3,LAMA3,PROM1,THBS1,COL27A1,COL4A4,WNT7A,CACNA2D1	9.50083e-06	0.000128578
GO_MF	GO:0030020_EXTRACELLULAR_MATRIX_STRUCTURAL_CONSTITUENT_CONFERRING_TENSILE_STRENGTH	8	COL1A1,COL3A1,COL5A1,COL1A2,COL4A3,COL6A6,COL27A1,COL4A4	1.03975e-05	8.90814e-05
GO_CC	GO:0005581_COLLAGEN_TRIMER	8	COL1A1,COL3A1,COL5A1,COL1A2,COL4A3,COL6A6,COL27A1,COL4A4	1.03975e-05	0.000131918
Reactome	REACTOME_COLLAGEN_BIOSYNTHESIS_AND_MODIFYING_ENZYMES	8	COL1A1,COL3A1,COL5A1,COL1A2,COL4A3,COL6A6,COL27A1,COL4A4	1.03975e-05	0.000192354
Reactome	REACTOME_COLLAGEN_CHAIN_TRIMERIZATION	8	COL1A1,COL3A1,COL5A1,COL1A2,COL4A3,COL6A6,COL27A1,COL4A4	1.03975e-05	0.000192354
KEGG	hsa04974__Protein_digestion_and_absorption	8	COL1A1,COL3A1,COL5A1,COL1A2,COL4A3,COL6A6,COL27A1,COL4A4	1.03975e-05	0.000551068
GO_BP	GO:0048870_CELL_MOTILITY	43	ATM,GADD45A,FGF13,TGFBR2,COL1A1,NFE2L2,ITGA3,COL3A1,PDGFD,SPRY2,CSF1R,PPP3CA,IGFBP3,MET,TNFRSF10B,COL5A1,PDGFC,DUSP10,PPARG,TNFRSF10A,MDM2,PDGFB,IL6,FGF20,LAMA5,COL1A2,EFNA1,PPARGC1A,ITGB6,FN1,NOG,LAMA3,THBS1,LAMB4,KIT,LAMC2,ID1,WNT7A,CSF3R,ITGB3,CCR7,LAMA1,RELN	1.38323e-05	0.000209586
GO_CC	GO:0005604_BASEMENT_MEMBRANE	9	COL5A1,LAMA5,FN1,COL4A3,LAMA3,LAMB4,LAMC2,COL4A4,LAMA1	1.54976e-05	0.000185059
GO_BP	GO:0000188_INACTIVATION_OF_MAPK_ACTIVITY	5	DUSP6,DUSP5,DUSP10,DUSP4,DUSP2	1.70836e-05	0.000257587
Reactome	REACTOME_TP53_REGULATES_TRANSCRIPTION_OF_DEATH_RECEPTORS_AND_LIGANDS	5	FAS,TP53,IGFBP3,TNFRSF10B,TNFRSF10A	1.70836e-05	0.000301193
Reactome	REACTOME_ASSEMBLY_OF_COLLAGEN_FIBRILS_AND_OTHER_MULTIMERIC_STRUCTURES	10	COL1A1,COL3A1,COL5A1,COL1A2,COL4A3,LAMA3,COL6A6,COL27A1,LAMC2,COL4A4	1.81593e-05	0.000301193
Reactome	REACTOME_COLLAGEN_FORMATION	10	COL1A1,COL3A1,COL5A1,COL1A2,COL4A3,LAMA3,COL6A6,COL27A1,LAMC2,COL4A4	1.81593e-05	0.000301193
GO_MF	GO:0005178_INTEGRIN_BINDING	11	ITGA3,COL3A1,COL5A1,LAMA5,SPP1,ITGB6,FN1,COL4A3,LAMA3,THBS1,ITGB3	1.8546e-05	0.000154712
GO_BP	GO:0051270_REGULATION_OF_CELLULAR_COMPONENT_MOVEMENT	36	ATM,GADD45A,FGF13,TGFBR2,COL1A1,NFE2L2,ITGA3,COL3A1,PDGFD,SPRY2,CSF1R,PPP3CA,IGFBP3,MET,PDGFC,DUSP10,PPARG,MDM2,PDGFB,IL6,FGF20,LAMA5,EFNA1,PPARGC1A,FN1,NOG,LAMA3,THBS1,CACNA1C,KIT,LAMC2,WNT7A,ITGB3,CCR7,LAMA1,RELN	2.23379e-05	0.000335177
GO_CC	GO:0098644_COMPLEX_OF_COLLAGEN_TRIMERS	7	COL1A1,COL3A1,COL5A1,COL1A2,COL4A3,COL27A1,COL4A4	2.65941e-05	0.000299922
Reactome	REACTOME_CASPASE_ACTIVATION_VIA_EXTRINSIC_APOPTOTIC_SIGNALLING_PATHWAY	6	FAS,TNFRSF10B,TNFRSF10A,CD14,TLR4,FASLG	2.71109e-05	0.000434678
GO_MF	GO:0002020_PROTEASE_BINDING	9	COL1A1,ITGA3,COL3A1,TP53,TNFRSF10A,COL1A2,FN1,KIT,ITGB3	2.79039e-05	0.000226808
KEGG	hsa04510__Focal_adhesion	27	CAPN2,COL1A1,ITGA3,COL3A1,PDGFD,MET,COL5A1,PDGFC,PDGFB,LAMA5,COL1A2,SHC4,SPP1,ITGB6,FN1,COL4A3,LAMA3,THBS1,LAMB4,COL6A6,COL27A1,LAMC2,COL4A4,SHC3,ITGB3,LAMA1,RELN	2.87282e-05	0.00114195
GO_CC	GO:0009986_CELL_SURFACE	26	CAPN2,TGFBR2,MAP3K5,ITGA3,FAS,CSF1R,MET,TNFRSF10B,PDGFC,IL2RA,TNFRSF10A,PDGFB,CD14,ITGB6,PROM1,TLR4,THBS1,IL2RB,KIT,WNT7A,FASLG,CSF3R,TSHR,ITGB3,IL7R,CCR7	2.8877e-05	0.000308528
GO_CC	GO:0098552_SIDE_OF_MEMBRANE	18	CAPN2,TGFBR2,MAP3K5,ITGA3,FAS,GNG4,PPP3CA,IL2RA,CD14,ITGB6,TLR4,THBS1,IL2RB,KIT,FASLG,CSF3R,IL7R,CCR7	4.77265e-05	0.000484424
GO_MF	GO:0051019_MITOGEN_ACTIVATED_PROTEIN_KINASE_BINDING	5	DUSP6,DUSP5,DUSP10,DUSP4,DUSP2	6.16587e-05	0.000488645
GO_CC	GO:0062023_COLLAGEN_CONTAINING_EXTRACELLULAR_MATRIX	16	COL1A1,COL3A1,COL5A1,PDGFB,LAMA5,COL1A2,FN1,COL4A3,LAMA3,THBS1,LAMB4,COL6A6,COL27A1,LAMC2,COL4A4,LAMA1	6.96202e-05	0.000672995
Reactome	REACTOME_SIGNALING_BY_MET	12	COL1A1,ITGA3,COL3A1,MET,COL5A1,LAMA5,COL1A2,FN1,LAMA3,COL27A1,LAMC2,LAMA1	8.16565e-05	0.00126699
Reactome	REACTOME_SIGNALING_BY_RECEPTOR_TYROSINE_KINASES	31	FOS,DUSP6,COL1A1,PPP2CB,ITGA3,COL3A1,PDGFD,SPRY2,MET,COL5A1,PDGFC,PDGFB,FGF20,LAMA5,DUSP4,COL1A2,SPP1,MAPK12,FN1,COL4A3,LAMA3,THBS1,COL6A6,COL27A1,KIT,LAMC2,ID1,COL4A4,SHC3,ITGB3,LAMA1	8.99051e-05	0.00135139
Reactome	REACTOME_LAMININ_INTERACTIONS	7	ITGA3,LAMA5,COL4A3,LAMA3,LAMC2,COL4A4,LAMA1	0.00010789	0.00152633
Reactome	REACTOME_SYNDECAN_INTERACTIONS	7	COL1A1,COL3A1,COL5A1,COL1A2,FN1,THBS1,ITGB3	0.00010789	0.00152633
GO_BP	GO:0031345_NEGATIVE_REGULATION_OF_CELL_PROJECTION_ORGANIZATION	8	FGF13,ITGA3,SPRY2,PPP3CA,MDM2,SPP1,EFNA1,ID1	0.000126145	0.00188364
GO_MF	GO:0001968_FIBRONECTIN_BINDING	4	ITGA3,IGFBP3,THBS1,ITGB3	0.000127319	0.00098439
Reactome	REACTOME_CROSSLINKING_OF_COLLAGEN_FIBRILS	4	COL1A1,COL1A2,COL4A3,COL4A4	0.000127319	0.00170112
Reactome	REACTOME_REGULATION_BY_C_FLIP	4	FAS,TNFRSF10B,TNFRSF10A,FASLG	0.000127319	0.00170112
GO_BP	GO:0097300_PROGRAMMED_NECROTIC_CELL_DEATH	6	MAP3K5,FAS,TP53,CD14,TLR4,FASLG	0.000145382	0.00216046
Reactome	REACTOME_TP53_REGULATES_TRANSCRIPTION_OF_CELL_DEATH_GENES	6	ATM,FAS,TP53,IGFBP3,TNFRSF10B,TNFRSF10A	0.000145382	0.00188997
GO_MF	GO:0048407_PLATELET_DERIVED_GROWTH_FACTOR_BINDING	5	COL1A1,COL3A1,COL5A1,PDGFB,COL1A2	0.000166928	0.00123061
GO_MF	GO:0008138_PROTEIN_TYROSINE_SERINE_THREONINE_PHOSPHATASE_ACTIVITY	5	DUSP6,DUSP5,DUSP10,DUSP4,DUSP2	0.000166928	0.00123061
GO_CC	GO:0005583_FIBRILLAR_COLLAGEN_TRIMER	5	COL1A1,COL3A1,COL5A1,COL1A2,COL27A1	0.000166928	0.00147332
Reactome	REACTOME_COLLAGEN_DEGRADATION	7	COL1A1,COL3A1,COL5A1,COL1A2,COL4A3,COL6A6,COL4A4	0.000194382	0.0024257
GO_BP	GO:0050774_NEGATIVE_REGULATION_OF_DENDRITE_MORPHOGENESIS	3	PPP3CA,EFNA1,ID1	0.000201722	0.00294114
GO_BP	GO:0050820_POSITIVE_REGULATION_OF_COAGULATION	3	NFE2L2,TLR4,THBS1	0.000201722	0.00294114
GO_BP	GO:0043516_REGULATION_OF_DNA_DAMAGE_RESPONSE_SIGNAL_TRANSDUCTION_BY_P53_CLASS_MEDIATOR	3	ATM,TP53,MDM2	0.000201722	0.00294114
GO_BP	GO:0035902_RESPONSE_TO_IMMOBILIZATION_STRESS	3	FOS,PPARG,MDM2	0.000201722	0.00294114
Reactome	REACTOME_BINDING_AND_UPTAKE_OF_LIGANDS_BY_SCAVENGER_RECEPTORS	3	COL1A1,COL3A1,COL1A2	0.000201722	0.0024257
Reactome	REACTOME_SCAVENGING_BY_CLASS_A_RECEPTORS	3	COL1A1,COL3A1,COL1A2	0.000201722	0.0024257
GO_MF	GO:0050839_CELL_ADHESION_MOLECULE_BINDING	13	ITGA3,COL3A1,COL5A1,LAMA5,SPP1,ITGB6,FN1,COL4A3,LAMA3,PROM1,THBS1,ITGB3,SFN	0.000223481	0.00161008
GO_BP	GO:0070265_NECROTIC_CELL_DEATH	6	MAP3K5,FAS,TP53,CD14,TLR4,FASLG	0.000283968	0.00412087
Reactome	REACTOME_SIGNALING_BY_PDGF	10	COL3A1,PDGFD,COL5A1,PDGFC,PDGFB,SPP1,COL4A3,THBS1,COL6A6,COL4A4	0.000351459	0.00412322
GO_BP	GO:0071559_RESPONSE_TO_TRANSFORMING_GROWTH_FACTOR_BETA	14	FOS,TGFBR2,COL1A1,ITGA3,COL3A1,PDGFD,SPRY2,TP53,COL1A2,PPARGC1A,THBS1,ID1,WNT7A,LEFTY1	0.000365628	0.0052811
GO_BP	GO:0098900_REGULATION_OF_ACTION_POTENTIAL	4	FGF13,FGF12,CACNA1C,CACNA2D1	0.000402906	0.00579248
GO_BP	GO:0022610_BIOLOGICAL_ADHESION	32	ATM,TGFBR2,COL1A1,ITGA3,NFKBIZ,COL3A1,RUNX1,PPP3CA,COL5A1,LIF,IL2RA,DUSP10,IL6,LAMA5,SPP1,EFNA1,ITGB6,FN1,COL4A3,LAMA3,THBS1,LAMB4,COL6A6,KIT,LAMC2,ID1,CSF3R,ITGB3,IL7R,CCR7,LAMA1,RELN	0.000438876	0.00628039
KEGG	hsa05146__Amoebiasis	16	COL1A1,COL3A1,COL5A1,IL6,LAMA5,COL1A2,CD14,FN1,COL4A3,LAMA3,TLR4,LAMB4,COL27A1,LAMC2,COL4A4,LAMA1	0.000474496	0.015089
GO_BP	GO:0023014_SIGNAL_TRANSDUCTION_BY_PROTEIN_PHOSPHORYLATION	37	GADD45A,DUSP6,MAP3K12,FGF13,MAP3K5,FAS,PDGFD,SPRY4,SPRY2,CSF1R,IGFBP3,MET,DUSP5,GADD45B,LIF,PDGFC,IL2RA,DUSP10,PDGFB,IL6,FGF20,DUSP4,MAPK8IP2,PLA2G5,DUSP2,RPS6KA6,EFNA1,MAPK12,FN1,TLR4,THBS1,IL2RB,KIT,ID1,WNT7A,SHC3,CCR7	0.000495166	0.00705326
GO_BP	GO:0048813_DENDRITE_MORPHOGENESIS	6	PPP3CA,MAPK8IP2,EFNA1,ID1,WNT7A,RELN	0.000512042	0.00722703
GO_BP	GO:0070231_T_CELL_APOPTOTIC_PROCESS	6	FAS,TP53,IL2RA,EFNA1,FASLG,IL7R	0.000512042	0.00722703
GO_BP	GO:1902531_REGULATION_OF_INTRACELLULAR_SIGNAL_TRANSDUCTION	46	ATM,GADD45A,DUSP6,MAP3K12,NUPR1,MAP3K5,PPP2CB,NFE2L2,RAD50,ITGA3,COL3A1,FAS,PDGFD,SPRY4,SPRY2,CSF1R,TP53,IGFBP3,MET,TNFRSF10B,DUSP5,GADD45B,LIF,PDGFC,DUSP10,TNFRSF10A,MDM2,PDGFB,IL6,FGF20,DUSP4,MAPK8IP2,PLA2G5,DUSP2,CD14,RPS6KA6,EFNA1,FN1,TLR4,THBS1,KIT,ID1,WNT7A,FASLG,CCR7,RELN	0.000636422	0.00894173
GO_MF	GO:0016791_PHOSPHATASE_ACTIVITY	8	DUSP6,PPP2CB,PPP3CA,DUSP5,DUSP10,DUSP4,DUSP2,PTPN5	0.000733745	0.00505646
GO_MF	GO:0004721_PHOSPHOPROTEIN_PHOSPHATASE_ACTIVITY	8	DUSP6,PPP2CB,PPP3CA,DUSP5,DUSP10,DUSP4,DUSP2,PTPN5	0.000733745	0.00505646
GO_BP	GO:0051058_NEGATIVE_REGULATION_OF_SMALL_GTPASE_MEDIATED_SIGNAL_TRANSDUCTION	5	PPP2CB,ITGA3,SPRY4,SPRY2,MET	0.000747997	0.0104618
Biocarta	BIOCARTA_P53HYPOXIA_PATHWAY	5	ATM,GADD45A,TP53,IGFBP3,MDM2	0.000747997	0.0169047
GO_BP	GO:1902532_NEGATIVE_REGULATION_OF_INTRACELLULAR_SIGNAL_TRANSDUCTION	18	ATM,DUSP6,PPP2CB,NFE2L2,ITGA3,SPRY4,SPRY2,MET,DUSP5,LIF,DUSP10,MDM2,DUSP4,DUSP2,RPS6KA6,EFNA1,TLR4,THBS1	0.000774233	0.01078
GO_BP	GO:0043407_NEGATIVE_REGULATION_OF_MAP_KINASE_ACTIVITY	7	DUSP6,SPRY4,SPRY2,DUSP5,DUSP10,DUSP4,DUSP2	0.000834771	0.0115191
GO_BP	GO:0014909_SMOOTH_MUSCLE_CELL_MIGRATION	7	NFE2L2,PDGFD,IGFBP3,MDM2,PDGFB,PPARGC1A,ITGB3	0.000834771	0.0115191
Reactome	REACTOME_NCAM1_INTERACTIONS	6	COL3A1,COL5A1,COL4A3,COL6A6,CACNA1C,COL4A4	0.000865674	0.00968347
Reactome	REACTOME_RAF_INDEPENDENT_MAPK1_3_ACTIVATION	6	DUSP6,DUSP5,DUSP10,IL6,DUSP4,DUSP2	0.000865674	0.00968347
GO_BP	GO:0043409_NEGATIVE_REGULATION_OF_MAPK_CASCADE	11	DUSP6,SPRY4,SPRY2,DUSP5,LIF,DUSP10,DUSP4,DUSP2,RPS6KA6,EFNA1,TLR4	0.000908591	0.0122929
GO_BP	GO:0070371_ERK1_AND_ERK2_CASCADE	17	DUSP6,MAP3K12,PDGFD,SPRY4,SPRY2,CSF1R,LIF,PDGFC,DUSP10,PDGFB,FGF20,DUSP4,PLA2G5,RPS6KA6,FN1,TLR4,CCR7	0.000910355	0.0122929
GO_BP	GO:0043408_REGULATION_OF_MAPK_CASCADE	31	GADD45A,DUSP6,MAP3K12,MAP3K5,FAS,PDGFD,SPRY4,SPRY2,CSF1R,IGFBP3,DUSP5,GADD45B,LIF,PDGFC,DUSP10,PDGFB,IL6,FGF20,DUSP4,MAPK8IP2,PLA2G5,DUSP2,RPS6KA6,EFNA1,FN1,TLR4,THBS1,KIT,ID1,WNT7A,CCR7	0.000914226	0.0122929
GO_BP	GO:2000171_NEGATIVE_REGULATION_OF_DENDRITE_DEVELOPMENT	3	PPP3CA,EFNA1,ID1	0.000914712	0.0122929
GO_BP	GO:0010663_POSITIVE_REGULATION_OF_STRIATED_MUSCLE_CELL_APOPTOTIC_PROCESS	3	CAPN2,MAP3K5,TP53	0.000914712	0.0122929
GO_MF	GO:0017080_SODIUM_CHANNEL_REGULATOR_ACTIVITY	3	FGF13,FGF12,SGK2	0.000914712	0.00616944
GO_BP	GO:0086001_CARDIAC_MUSCLE_CELL_ACTION_POTENTIAL	4	FGF13,FGF12,CACNA1C,CACNA2D1	0.000971652	0.01289
GO_BP	GO:1904037_POSITIVE_REGULATION_OF_EPITHELIAL_CELL_APOPTOTIC_PROCESS	4	IL6,PPARGC1A,THBS1,FASLG	0.000971652	0.01289
GO_BP	GO:0031954_POSITIVE_REGULATION_OF_PROTEIN_AUTOPHOSPHORYLATION	4	RAD50,PDGFD,PDGFC,PDGFB	0.000971652	0.01289
KEGG	hsa04640__Hematopoietic_cell_lineage	9	ITGA3,CSF1R,IL2RA,IL6,CD14,KIT,CSF3R,ITGB3,IL7R	0.00117508	0.0274476
GO_MF	GO:0019955_CYTOKINE_BINDING	10	TGFBR2,CSF1R,IL2RA,NOG,THBS1,IL2RB,KIT,CSF3R,ITGB3,CCR7	0.00120839	0.00798038
Hallmark	HALLMARK_KRAS_SIGNALING_UP	10	DUSP6,SPRY2,ETV4,IGFBP3,LIF,PRDM1,SPP1,WNT7A,IL7R,RELN	0.00120839	0.0140428
KEGG	hsa04115__p53_signaling_pathway	10	ATM,GADD45A,FAS,TP53,IGFBP3,TNFRSF10B,GADD45B,MDM2,THBS1,SFN	0.00120839	0.0274476
GO_BP	GO:0050900_LEUKOCYTE_MIGRATION	15	COL1A1,ITGA3,PDGFD,CSF1R,TNFRSF10B,TNFRSF10A,PDGFB,IL6,COL1A2,FN1,THBS1,KIT,CSF3R,ITGB3,CCR7	0.00122834	0.0162256
GO_BP	GO:0001706_ENDODERM_FORMATION	7	DUSP5,COL5A1,DUSP4,DUSP2,FN1,NOG,LAMA3	0.0012536	0.0164889
Reactome	REACTOME_NEGATIVE_REGULATION_OF_MAPK_PATHWAY	7	DUSP6,PPP2CB,DUSP5,DUSP10,DUSP4,DUSP2,MAPK12	0.0012536	0.0137042
GO_BP	GO:0071674_MONONUCLEAR_CELL_MIGRATION	5	PDGFD,CSF1R,PDGFB,IL6,THBS1	0.00135061	0.0175409
GO_BP	GO:0010771_NEGATIVE_REGULATION_OF_CELL_MORPHOGENESIS_INVOLVED_IN_DIFFERENTIATION	5	FGF13,PPP3CA,SPP1,EFNA1,ID1	0.00135061	0.0175409
GO_BP	GO:0010977_NEGATIVE_REGULATION_OF_NEURON_PROJECTION_DEVELOPMENT	6	FGF13,PPP3CA,MDM2,SPP1,EFNA1,ID1	0.00138779	0.0179484
Hallmark	HALLMARK_UV_RESPONSE_DN	10	TGFBR2,COL1A1,COL3A1,RUNX1,MET,PPARG,COL1A2,KIT,ID1,ITGB3	0.00158622	0.0140428
GO_BP	GO:0042542_RESPONSE_TO_HYDROGEN_PEROXIDE	9	CAPN2,COL1A1,MAP3K5,PPP2CB,NFE2L2,PDGFD,MET,MDM2,IL6	0.00158689	0.0183623
GO_BP	GO:0052547_REGULATION_OF_PEPTIDASE_ACTIVITY	13	MAP3K5,FAS,TNFRSF10B,PPARG,TNFRSF10A,MDM2,EFNA1,MAPK12,FN1,COL4A3,THBS1,FASLG,SFN	0.00158957	0.0183623
GO_BP	GO:0072359_CIRCULATORY_SYSTEM_DEVELOPMENT	36	ATM,GADD45A,DUSP6,TGFBR2,COL1A1,NFE2L2,ITGA3,COL3A1,PDGFD,SPRY2,RUNX1,TP53,COL5A1,LIF,PPARG,MDM2,PDGFB,IL6,PIM1,PRDM1,FGF20,COL1A2,FGF12,EFNA1,FN1,NOG,COL4A3,THBS1,CACNA1C,KIT,ID1,WNT7A,FASLG,LEFTY1,ITGB3,LAMA1	0.00169815	0.0183623
GO_BP	GO:0006924_ACTIVATION_INDUCED_CELL_DEATH_OF_T_CELLS	2	FAS,IL2RA	0.00171682	0.0183623
GO_BP	GO:0021533_CELL_DIFFERENTIATION_IN_HINDBRAIN	2	NOG,WNT7A	0.00171682	0.0183623
GO_BP	GO:0097067_CELLULAR_RESPONSE_TO_THYROID_HORMONE_STIMULUS	2	PPARGC1A,KIT	0.00171682	0.0183623
GO_BP	GO:0003433_CHONDROCYTE_DEVELOPMENT_INVOLVED_IN_ENDOCHONDRAL_BONE_MORPHOGENESIS	2	TGFBR2,COL27A1	0.00171682	0.0183623
GO_BP	GO:0002371_DENDRITIC_CELL_CYTOKINE_PRODUCTION	2	TLR4,KIT	0.00171682	0.0183623
GO_BP	GO:0003382_EPITHELIAL_CELL_MORPHOGENESIS	2	MET,ID1	0.00171682	0.0183623
GO_BP	GO:0032836_GLOMERULAR_BASEMENT_MEMBRANE_DEVELOPMENT	2	COL4A3,COL4A4	0.00171682	0.0183623
GO_BP	GO:0003431_GROWTH_PLATE_CARTILAGE_CHONDROCYTE_DEVELOPMENT	2	TGFBR2,COL27A1	0.00171682	0.0183623
GO_BP	GO:0003418_GROWTH_PLATE_CARTILAGE_CHONDROCYTE_DIFFERENTIATION	2	TGFBR2,COL27A1	0.00171682	0.0183623
GO_BP	GO:0002327_IMMATURE_B_CELL_DIFFERENTIATION	2	ATM,KIT	0.00171682	0.0183623
GO_BP	GO:0042157_LIPOPROTEIN_METABOLIC_PROCESS	2	ATM,ITGB3	0.00171682	0.0183623
GO_BP	GO:0045713_LOW_DENSITY_LIPOPROTEIN_PARTICLE_RECEPTOR_BIOSYNTHETIC_PROCESS	2	PPARG,ITGB3	0.00171682	0.0183623
GO_BP	GO:0032799_LOW_DENSITY_LIPOPROTEIN_RECEPTOR_PARTICLE_METABOLIC_PROCESS	2	PPARG,ITGB3	0.00171682	0.0183623
GO_BP	GO:0060462_LUNG_LOBE_DEVELOPMENT	2	TGFBR2,LIF	0.00171682	0.0183623
GO_BP	GO:0032042_MITOCHONDRIAL_DNA_METABOLIC_PROCESS	2	TP53,PPARGC1A	0.00171682	0.0183623
GO_BP	GO:0015844_MONOAMINE_TRANSPORT	2	FGF20,ITGB3	0.00171682	0.0183623
GO_BP	GO:0097049_MOTOR_NEURON_APOPTOTIC_PROCESS	2	MAP3K12,FAS	0.00171682	0.0183623
GO_BP	GO:0097527_NECROPTOTIC_SIGNALING_PATHWAY	2	FAS,FASLG	0.00171682	0.0183623
GO_BP	GO:0060044_NEGATIVE_REGULATION_OF_CARDIAC_MUSCLE_CELL_PROLIFERATION	2	TGFBR2,NOG	0.00171682	0.0183623
GO_BP	GO:0055022_NEGATIVE_REGULATION_OF_CARDIAC_MUSCLE_TISSUE_GROWTH	2	TGFBR2,NOG	0.00171682	0.0183623
GO_BP	GO:0010745_NEGATIVE_REGULATION_OF_MACROPHAGE_DERIVED_FOAM_CELL_DIFFERENTIATION	2	PPARG,ITGB3	0.00171682	0.0183623
GO_BP	GO:0046621_NEGATIVE_REGULATION_OF_ORGAN_GROWTH	2	TGFBR2,NOG	0.00171682	0.0183623
GO_BP	GO:0035024_NEGATIVE_REGULATION_OF_RHO_PROTEIN_SIGNAL_TRANSDUCTION	2	ITGA3,MET	0.00171682	0.0183623
GO_BP	GO:1905563_NEGATIVE_REGULATION_OF_VASCULAR_ENDOTHELIAL_CELL_PROLIFERATION	2	PPARG,COL4A3	0.00171682	0.0183623
GO_BP	GO:0001865_NK_T_CELL_DIFFERENTIATION	2	TGFBR2,PRDM1	0.00171682	0.0183623
GO_BP	GO:2000353_POSITIVE_REGULATION_OF_ENDOTHELIAL_CELL_APOPTOTIC_PROCESS	2	THBS1,FASLG	0.00171682	0.0183623
GO_BP	GO:2000698_POSITIVE_REGULATION_OF_EPITHELIAL_CELL_DIFFERENTIATION_INVOLVED_IN_KIDNEY_DEVELOPMENT	2	LIF,PROM1	0.00171682	0.0183623
GO_BP	GO:0072126_POSITIVE_REGULATION_OF_GLOMERULAR_MESANGIAL_CELL_PROLIFERATION	2	PDGFD,PDGFB	0.00171682	0.0183623
GO_BP	GO:0045663_POSITIVE_REGULATION_OF_MYOBLAST_DIFFERENTIATION	2	MAP3K5,IGFBP3	0.00171682	0.0183623
GO_BP	GO:0031268_PSEUDOPODIUM_ORGANIZATION	2	KIT,CCR7	0.00171682	0.0183623
GO_BP	GO:2000311_REGULATION_OF_AMPA_RECEPTOR_ACTIVITY	2	MAPK8IP2,RELN	0.00171682	0.0183623
GO_BP	GO:0098901_REGULATION_OF_CARDIAC_MUSCLE_CELL_ACTION_POTENTIAL	2	FGF13,CACNA1C	0.00171682	0.0183623
GO_BP	GO:1905005_REGULATION_OF_EPITHELIAL_TO_MESENCHYMAL_TRANSITION_INVOLVED_IN_ENDOCARDIAL_CUSHION_FORMATION	2	TGFBR2,NOG	0.00171682	0.0183623
GO_BP	GO:0045616_REGULATION_OF_KERATINOCYTE_DIFFERENTIATION	2	RUNX1,ETV4	0.00171682	0.0183623
GO_BP	GO:0051136_REGULATION_OF_NK_T_CELL_DIFFERENTIATION	2	TGFBR2,PRDM1	0.00171682	0.0183623
GO_BP	GO:0031272_REGULATION_OF_PSEUDOPODIUM_ASSEMBLY	2	KIT,CCR7	0.00171682	0.0183623
GO_BP	GO:0033561_REGULATION_OF_WATER_LOSS_VIA_SKIN	2	MET,SFN	0.00171682	0.0183623
GO_BP	GO:1903514_RELEASE_OF_SEQUESTERED_CALCIUM_ION_INTO_CYTOSOL_BY_ENDOPLASMIC_RETICULUM	2	CACNA1C,FASLG	0.00171682	0.0183623
GO_BP	GO:0031000_RESPONSE_TO_CAFFEINE	2	PPARG,PPARGC1A	0.00171682	0.0183623
GO_BP	GO:0045472_RESPONSE_TO_ETHER	2	MDM2,PPARGC1A	0.00171682	0.0183623
GO_BP	GO:0036005_RESPONSE_TO_MACROPHAGE_COLONY_STIMULATING_FACTOR	2	CSF1R,TLR4	0.00171682	0.0183623
GO_BP	GO:0051409_RESPONSE_TO_NITROSATIVE_STRESS	2	ATM,DUSP6	0.00171682	0.0183623
GO_BP	GO:0097066_RESPONSE_TO_THYROID_HORMONE	2	PPARGC1A,KIT	0.00171682	0.0183623
GO_BP	GO:0010225_RESPONSE_TO_UV_C	2	TP53,MDM2	0.00171682	0.0183623
GO_BP	GO:0060707_TROPHOBLAST_GIANT_CELL_DIFFERENTIATION	2	LIF,PRDM1	0.00171682	0.0183623
GO_BP	GO:0007033_VACUOLE_ORGANIZATION	2	NUPR1,PLA2G5	0.00171682	0.0183623
GO_MF	GO:0051393_ALPHA_ACTININ_BINDING	2	PPARG,CACNA1C	0.00171682	0.010466
GO_MF	GO:0019956_CHEMOKINE_BINDING	2	ITGB3,CCR7	0.00171682	0.010466
GO_MF	GO:0005035_DEATH_RECEPTOR_ACTIVITY	2	FAS,TNFRSF10A	0.00171682	0.010466
GO_MF	GO:0038187_PATTERN_RECOGNITION_RECEPTOR_ACTIVITY	2	CD14,TLR4	0.00171682	0.010466
GO_CC	GO:0031528_MICROVILLUS_MEMBRANE	2	PROM1,ITGB3	0.00171682	0.0145215
Reactome	REACTOME_ACTIVATION_OF_PPARGC1A_PGC_1ALPHA_BY_PHOSPHORYLATION	2	MAPK12,PPARGC1A	0.00171682	0.0158806
Reactome	REACTOME_CLASS_A_1_RHODOPSIN_LIKE_RECEPTORS_	2	TSHR,CCR7	0.00171682	0.0158806
Reactome	REACTOME_PLATELET_ADHESION_TO_EXPOSED_COLLAGEN	2	COL1A1,COL1A2	0.00171682	0.0158806
Reactome	REACTOME_REGULATION_OF_TLR_BY_ENDOGENOUS_LIGAND	2	CD14,TLR4	0.00171682	0.0158806
Reactome	REACTOME_RUNX1_AND_FOXP3_CONTROL_THE_DEVELOPMENT_OF_REGULATORY_T_LYMPHOCYTES_TREGS_	2	RUNX1,IL2RA	0.00171682	0.0158806
Reactome	REACTOME_SENSING_OF_DNA_DOUBLE_STRAND_BREAKS	2	ATM,RAD50	0.00171682	0.0158806
Reactome	REACTOME_TP53_REGULATES_TRANSCRIPTION_OF_CASPASE_ACTIVATORS_AND_CASPASES	2	ATM,TP53	0.00171682	0.0158806
Reactome	REACTOME_TRIF_MEDIATED_PROGRAMMED_CELL_DEATH	2	CD14,TLR4	0.00171682	0.0158806
Biocarta	BIOCARTA_BBCELL_PATHWAY	2	FAS,FASLG	0.00171683	0.0277145
Biocarta	BIOCARTA_PRION_PATHWAY	2	NFE2L2,LAMA1	0.00171683	0.0277145
GO_BP	GO:0007229_INTEGRIN_MEDIATED_SIGNALING_PATHWAY	7	ITGA3,COL3A1,LAMA5,ITGB6,FN1,LAMA3,ITGB3	0.00182478	0.0194496
GO_CC	GO:0099081_SUPRAMOLECULAR_POLYMER	11	FGF13,COL1A1,COL3A1,SPRY2,PPP3CA,COL5A1,COL1A2,COL4A3,COL27A1,CACNA1C,COL4A4	0.00193262	0.0156929
GO_BP	GO:0030048_ACTIN_FILAMENT_BASED_MOVEMENT	4	FGF13,FGF12,CACNA1C,CACNA2D1	0.00197756	0.0206285
GO_BP	GO:0070252_ACTIN_MEDIATED_CELL_CONTRACTION	4	FGF13,FGF12,CACNA1C,CACNA2D1	0.00197756	0.0206285
GO_BP	GO:0086003_CARDIAC_MUSCLE_CELL_CONTRACTION	4	FGF13,FGF12,CACNA1C,CACNA2D1	0.00197756	0.0206285
GO_BP	GO:0061098_POSITIVE_REGULATION_OF_PROTEIN_TYROSINE_KINASE_ACTIVITY	4	CSF1R,PDGFB,EFNA1,RELN	0.00197756	0.0206285
GO_BP	GO:0031952_REGULATION_OF_PROTEIN_AUTOPHOSPHORYLATION	4	RAD50,PDGFD,PDGFC,PDGFB	0.00197756	0.0206285
GO_BP	GO:0002931_RESPONSE_TO_ISCHEMIA	4	MAP3K5,CSF1R,TP53,PPARGC1A	0.00197756	0.0206285
GO_MF	GO:0050840_EXTRACELLULAR_MATRIX_BINDING	4	ITGA3,SPP1,THBS1,ITGB3	0.00197756	0.011609
GO_MF	GO:0043394_PROTEOGLYCAN_BINDING	4	COL5A1,FGF20,FN1,THBS1	0.00197756	0.011609
Reactome	REACTOME_RIPK1_MEDIATED_REGULATED_NECROSIS	4	FAS,TNFRSF10B,TNFRSF10A,FASLG	0.00197756	0.0179473
GO_BP	GO:0010563_NEGATIVE_REGULATION_OF_PHOSPHORUS_METABOLIC_PROCESS	20	GADD45A,DUSP6,NUPR1,SPRY4,SPRY2,TP53,IGFBP3,DUSP5,GADD45B,LIF,DUSP10,PDGFB,DUSP4,DUSP2,RPS6KA6,EFNA1,PPARGC1A,NOG,TLR4,SFN	0.0019821	0.0206285
GO_BP	GO:0071887_LEUKOCYTE_APOPTOTIC_PROCESS	8	FAS,TP53,IL2RA,IL6,EFNA1,FASLG,IL7R,CCR7	0.00204929	0.0212562
Hallmark	HALLMARK_HYPOXIA	8	FOS,IGFBP3,COL5A1,PDGFB,IL6,PIM1,EFNA1,PPARGC1A	0.00204929	0.0140428
GO_BP	GO:1904019_EPITHELIAL_CELL_APOPTOTIC_PROCESS	9	TGFBR2,NUPR1,MAP3K5,NFE2L2,IL6,PPARGC1A,COL4A3,THBS1,FASLG	0.00210904	0.0218028
GO_BP	GO:0070227_LYMPHOCYTE_APOPTOTIC_PROCESS	6	FAS,TP53,IL2RA,EFNA1,FASLG,IL7R	0.0021277	0.0218496
GO_BP	GO:0035335_PEPTIDYL_TYROSINE_DEPHOSPHORYLATION	6	DUSP6,DUSP5,DUSP10,DUSP4,DUSP2,PTPN5	0.0021277	0.0218496
GO_MF	GO:0004725_PROTEIN_TYROSINE_PHOSPHATASE_ACTIVITY	6	DUSP6,DUSP5,DUSP10,DUSP4,DUSP2,PTPN5	0.0021277	0.0122633
Hallmark	HALLMARK_COAGULATION	6	CAPN2,DUSP6,PDGFB,FN1,THBS1,ITGB3	0.0021277	0.0140428
GO_BP	GO:0010658_STRIATED_MUSCLE_CELL_APOPTOTIC_PROCESS	5	CAPN2,NUPR1,MAP3K5,NFE2L2,TP53	0.00226488	0.0231813
Reactome	REACTOME_NUCLEAR_EVENTS_KINASE_AND_TRANSCRIPTION_FACTOR_ACTIVATION_	5	FOS,DUSP6,PPP2CB,DUSP4,ID1	0.00226488	0.0201742
GO_MF	GO:0019838_GROWTH_FACTOR_BINDING	11	TGFBR2,COL1A1,COL3A1,IGFBP3,COL5A1,IL2RA,PDGFB,COL1A2,THBS1,IL2RB,ITGB3	0.00243515	0.0137847
Biocarta	BIOCARTA_DSP_PATHWAY	3	DUSP6,DUSP4,DUSP2	0.0024895	0.031257
Biocarta	BIOCARTA_NPP1_PATHWAY	3	SPP1,COL4A3,COL4A4	0.0024895	0.031257
GO_BP	GO:0002832_NEGATIVE_REGULATION_OF_RESPONSE_TO_BIOTIC_STIMULUS	3	IL2RA,DUSP10,PPARG	0.0024895	0.0248227
GO_BP	GO:0046827_POSITIVE_REGULATION_OF_PROTEIN_EXPORT_FROM_NUCLEUS	3	TP53,MDM2,SFN	0.0024895	0.0248227
GO_BP	GO:1903036_POSITIVE_REGULATION_OF_RESPONSE_TO_WOUNDING	3	NFE2L2,TLR4,THBS1	0.0024895	0.0248227
GO_BP	GO:0090303_POSITIVE_REGULATION_OF_WOUND_HEALING	3	NFE2L2,TLR4,THBS1	0.0024895	0.0248227
GO_BP	GO:0045066_REGULATORY_T_CELL_DIFFERENTIATION	3	RUNX1,IL2RA,DUSP10	0.0024895	0.0248227
GO_BP	GO:0009409_RESPONSE_TO_COLD	3	FOS,PPARG,PPARGC1A	0.0024895	0.0248227
GO_BP	GO:0032026_RESPONSE_TO_MAGNESIUM_ION	3	MDM2,CD14,THBS1	0.0024895	0.0248227
GO_BP	GO:1904738_VASCULAR_ASSOCIATED_SMOOTH_MUSCLE_CELL_MIGRATION	3	NFE2L2,MDM2,PDGFB	0.0024895	0.0248227
GO_MF	GO:0042805_ACTININ_BINDING	3	PPARG,PROM1,CACNA1C	0.0024895	0.0138451
Reactome	REACTOME_ERKS_ARE_INACTIVATED	3	DUSP6,PPP2CB,DUSP4	0.0024895	0.0217718
GO_BP	GO:0010952_POSITIVE_REGULATION_OF_PEPTIDASE_ACTIVITY	10	MAP3K5,FAS,TNFRSF10B,PPARG,TNFRSF10A,EFNA1,MAPK12,FN1,COL4A3,FASLG	0.00263368	0.026092
Hallmark	HALLMARK_IL2_STAT5_SIGNALING	9	NFKBIZ,SPRY4,ETV4,GADD45B,LIF,IL2RA,PIM1,SPP1,IL2RB	0.00276197	0.0151908
GO_BP	GO:0051961_NEGATIVE_REGULATION_OF_NERVOUS_SYSTEM_DEVELOPMENT	12	FGF13,COL3A1,TP53,PPP3CA,DUSP10,MDM2,IL6,SPP1,EFNA1,NOG,ID1,WNT7A	0.00332912	0.03274
GO_BP	GO:0007179_TRANSFORMING_GROWTH_FACTOR_BETA_RECEPTOR_SIGNALING_PATHWAY	10	FOS,TGFBR2,ITGA3,COL3A1,SPRY2,TP53,COL1A2,THBS1,ID1,LEFTY1	0.0033365	0.03274
GO_BP	GO:0006909_PHAGOCYTOSIS	9	CEBPE,MET,PPARG,PLA2G5,CD14,TLR4,THBS1,IL2RB,ITGB3	0.00356798	0.0345758
Reactome	REACTOME_CELL_SURFACE_INTERACTIONS_AT_THE_VASCULAR_WALL	7	COL1A1,ITGA3,TNFRSF10B,TNFRSF10A,COL1A2,FN1,ITGB3	0.00357095	0.0306719
GO_BP	GO:0071295_CELLULAR_RESPONSE_TO_VITAMIN	4	COL1A1,PPARG,MDM2,PIM1	0.00357846	0.0345758
GO_BP	GO:0060149_NEGATIVE_REGULATION_OF_POSTTRANSCRIPTIONAL_GENE_SILENCING	4	TP53,PPP3CA,PPARG,IL6	0.00357846	0.0345758
GO_BP	GO:0043030_REGULATION_OF_MACROPHAGE_ACTIVATION	4	ATM,IL6,TLR4,THBS1	0.00357846	0.0345758
KEGG	hsa04145__Phagosome	4	CD14,TLR4,THBS1,ITGB3	0.00357846	0.0711219
GO_BP	GO:0050663_CYTOKINE_SECRETION	5	CSF1R,IL6,CD14,ITGB6,FN1	0.00357951	0.0345758
GO_MF	GO:0042578_PHOSPHORIC_ESTER_HYDROLASE_ACTIVITY	8	DUSP6,PPP2CB,PPP3CA,DUSP5,DUSP10,DUSP4,DUSP2,PTPN5	0.00367499	0.0200857
GO_BP	GO:0042326_NEGATIVE_REGULATION_OF_PHOSPHORYLATION	18	GADD45A,DUSP6,NUPR1,SPRY4,SPRY2,IGFBP3,DUSP5,GADD45B,LIF,DUSP10,DUSP4,DUSP2,RPS6KA6,EFNA1,PPARGC1A,NOG,TLR4,SFN	0.00388741	0.0374329
GO_BP	GO:0051272_POSITIVE_REGULATION_OF_CELLULAR_COMPONENT_MOVEMENT	22	ATM,TGFBR2,COL1A1,NFE2L2,ITGA3,PDGFD,SPRY2,CSF1R,PPP3CA,MET,PDGFC,MDM2,PDGFB,IL6,FN1,THBS1,KIT,LAMC2,WNT7A,ITGB3,CCR7,RELN	0.00392634	0.0376904
GO_BP	GO:0001944_VASCULATURE_DEVELOPMENT	27	GADD45A,TGFBR2,COL1A1,NFE2L2,COL3A1,PDGFD,SPRY2,RUNX1,COL5A1,LIF,PPARG,MDM2,PDGFB,IL6,PRDM1,COL1A2,EFNA1,FN1,NOG,COL4A3,THBS1,KIT,ID1,WNT7A,FASLG,ITGB3,LAMA1	0.00395183	0.0378177
GO_BP	GO:0032963_COLLAGEN_METABOLIC_PROCESS	6	COL1A1,COL5A1,PPARG,IL6,COL1A2,ID1	0.00448527	0.04279
Hallmark	HALLMARK_INFLAMMATORY_RESPONSE	9	MET,LIF,IL6,CD14,IL2RB,CSF3R,ITGB3,IL7R,CCR7	0.00455115	0.0199147
GO_BP	GO:0034097_RESPONSE_TO_CYTOKINE	32	CAPN2,FOS,COL1A1,MAP3K5,NFE2L2,COL3A1,FAS,SPRY2,CSF1R,RUNX1,TP53,LIF,IL2RA,PPARG,PDGFB,IL6,PIM1,LAMA5,COL1A2,PLA2G5,CD14,PPARGC1A,FN1,TLR4,THBS1,IL2RB,KIT,FASLG,CSF3R,IL7R,CCR7,PTPN5	0.004637	0.0441014
GO_BP	GO:0097529_MYELOID_LEUKOCYTE_MIGRATION	8	PDGFD,CSF1R,PDGFB,IL6,THBS1,KIT,CSF3R,CCR7	0.00479996	0.0455113
GO_BP	GO:0016358_DENDRITE_DEVELOPMENT	7	PPP3CA,MAPK8IP2,EFNA1,LAMC2,ID1,WNT7A,RELN	0.00482781	0.0456353
Hallmark	HALLMARK_COMPLEMENT	7	DUSP6,PPP2CB,DUSP5,PDGFB,IL6,PIM1,FN1	0.00482781	0.0199147
GO_BP	GO:0045595_REGULATION_OF_CELL_DIFFERENTIATION	44	CAPN2,FOS,FGF13,TGFBR2,COL1A1,MAP3K5,NFE2L2,ITGA3,NFKBIZ,COL3A1,SPRY2,RUNX1,TP53,PPP3CA,ETV4,IGFBP3,COL5A1,LIF,IL2RA,DUSP10,PPARG,MDM2,PDGFB,IL6,PIM1,PRDM1,FGF20,PLA2G5,SPP1,EFNA1,MAPK12,FN1,NOG,PROM1,TLR4,THBS1,KIT,ID1,WNT7A,CSF3R,ITGB3,IL7R,SFN,RELN	0.00501043	0.0472172
GO_BP	GO:0045862_POSITIVE_REGULATION_OF_PROTEOLYSIS	13	NUPR1,MAP3K5,NFE2L2,FAS,TNFRSF10B,PPARG,TNFRSF10A,MDM2,EFNA1,MAPK12,FN1,COL4A3,FASLG	0.00502719	0.0472312
GO_BP	GO:0090130_TISSUE_MIGRATION	14	GADD45A,TGFBR2,NFE2L2,ITGA3,MET,DUSP10,PPARG,PDGFB,EFNA1,THBS1,KIT,ID1,WNT7A,ITGB3	0.00505445	0.0473433
GO_BP	GO:0003171_ATRIOVENTRICULAR_VALVE_DEVELOPMENT	3	TGFBR2,MDM2,EFNA1	0.00527162	0.0482088
GO_BP	GO:0086002_CARDIAC_MUSCLE_CELL_ACTION_POTENTIAL_INVOLVED_IN_CONTRACTION	3	FGF12,CACNA1C,CACNA2D1	0.00527162	0.0482088
GO_BP	GO:0048147_NEGATIVE_REGULATION_OF_FIBROBLAST_PROLIFERATION	3	NUPR1,TP53,PPARG	0.00527162	0.0482088
GO_BP	GO:2000107_NEGATIVE_REGULATION_OF_LEUKOCYTE_APOPTOTIC_PROCESS	3	EFNA1,IL7R,CCR7	0.00527162	0.0482088
GO_BP	GO:0010888_NEGATIVE_REGULATION_OF_LIPID_STORAGE	3	PPARG,IL6,ITGB3	0.00527162	0.0482088
GO_BP	GO:0002027_REGULATION_OF_HEART_RATE	3	MDM2,CACNA1C,CACNA2D1	0.00527162	0.0482088
GO_BP	GO:0043403_SKELETAL_MUSCLE_TISSUE_REGENERATION	3	TGFBR2,PPP3CA,WNT7A	0.00527162	0.0482088
GO_MF	GO:0043621_PROTEIN_SELF_ASSOCIATION	3	TP53,PPARG,ID1	0.00527162	0.0283238
Reactome	REACTOME_ERK_MAPK_TARGETS	3	DUSP6,PPP2CB,DUSP4	0.00527162	0.0429771
Reactome	REACTOME_REGULATION_OF_TP53_ACTIVITY_THROUGH_METHYLATION	3	ATM,TP53,MDM2	0.00527162	0.0429771
Reactome	REACTOME_STABILIZATION_OF_P53	3	ATM,TP53,MDM2	0.00527162	0.0429771
GO_BP	GO:0030010_ESTABLISHMENT_OF_CELL_POLARITY	5	FGF13,SPRY2,WNT7A,CCR7,LAMA1	0.00538873	0.0491344
Hallmark	HALLMARK_TNFA_SIGNALING_VIA_NFKB	11	GADD45A,FOS,NFE2L2,DUSP5,GADD45B,LIF,IL6,DUSP4,DUSP2,EFNA1,IL7R	0.00562198	0.0206139
GO_BP	GO:0031589_CELL_SUBSTRATE_ADHESION	12	COL1A1,ITGA3,COL3A1,LAMA5,EFNA1,ITGB6,FN1,THBS1,LAMB4,ID1,ITGB3,CCR7	0.00586727	0.0509375
GO_BP	GO:0000302_RESPONSE_TO_REACTIVE_OXYGEN_SPECIES	12	CAPN2,FOS,COL1A1,MAP3K5,PPP2CB,NFE2L2,PDGFD,MET,MDM2,IL6,PPARGC1A,CCR7	0.00586727	0.0509375
GO_BP	GO:0031670_CELLULAR_RESPONSE_TO_NUTRIENT	4	COL1A1,PPARG,MDM2,PIM1	0.00593718	0.0509375
GO_BP	GO:0010661_POSITIVE_REGULATION_OF_MUSCLE_CELL_APOPTOTIC_PROCESS	4	CAPN2,MAP3K5,TP53,PPARG	0.00593718	0.0509375
GO_BP	GO:0048814_REGULATION_OF_DENDRITE_MORPHOGENESIS	4	PPP3CA,EFNA1,ID1,RELN	0.00593718	0.0509375
GO_MF	GO:0005518_COLLAGEN_BINDING	4	ITGA3,PDGFB,FN1,THBS1	0.00593718	0.0308539
GO_MF	GO:0005161_PLATELET_DERIVED_GROWTH_FACTOR_RECEPTOR_BINDING	4	PDGFD,PDGFC,PDGFB,ITGB3	0.00593718	0.0308539
Reactome	REACTOME_REGULATION_OF_INSULIN_LIKE_GROWTH_FACTOR_IGF_TRANSPORT_AND_UPTAKE_BY_INSULIN_LIKE_GROWTH_FACTOR_BINDING_PROTEINS_IGFBPS_	4	IGFBP3,IL6,SPP1,FN1	0.00593718	0.0470639
GO_BP	GO:0006919_ACTIVATION_OF_CYSTEINE_TYPE_ENDOPEPTIDASE_ACTIVITY_INVOLVED_IN_APOPTOTIC_PROCESS	6	FAS,TNFRSF10B,PPARG,TNFRSF10A,COL4A3,FASLG	0.0062254	0.0509375
GO_BP	GO:1904035_REGULATION_OF_EPITHELIAL_CELL_APOPTOTIC_PROCESS	6	NUPR1,NFE2L2,IL6,PPARGC1A,THBS1,FASLG	0.0062254	0.0509375
GO_BP	GO:0008209_ANDROGEN_METABOLIC_PROCESS	2	SPP1,PPARGC1A	0.00626214	0.0509375
GO_BP	GO:0043277_APOPTOTIC_CELL_CLEARANCE	2	THBS1,ITGB3	0.00626214	0.0509375
GO_BP	GO:0060706_CELL_DIFFERENTIATION_INVOLVED_IN_EMBRYONIC_PLACENTA_DEVELOPMENT	2	LIF,PRDM1	0.00626214	0.0509375
GO_BP	GO:0003413_CHONDROCYTE_DIFFERENTIATION_INVOLVED_IN_ENDOCHONDRAL_BONE_MORPHOGENESIS	2	TGFBR2,COL27A1	0.00626214	0.0509375
GO_BP	GO:0003417_GROWTH_PLATE_CARTILAGE_DEVELOPMENT	2	TGFBR2,COL27A1	0.00626214	0.0509375
GO_BP	GO:0048246_MACROPHAGE_CHEMOTAXIS	2	CSF1R,THBS1	0.00626214	0.0509375
GO_BP	GO:1905517_MACROPHAGE_MIGRATION	2	CSF1R,THBS1	0.00626214	0.0509375
GO_BP	GO:0000002_MITOCHONDRIAL_GENOME_MAINTENANCE	2	TP53,PPARGC1A	0.00626214	0.0509375
GO_BP	GO:0002548_MONOCYTE_CHEMOTAXIS	2	PDGFB,IL6	0.00626214	0.0509375
GO_BP	GO:0045824_NEGATIVE_REGULATION_OF_INNATE_IMMUNE_RESPONSE	2	DUSP10,PPARG	0.00626214	0.0509375
GO_BP	GO:0034122_NEGATIVE_REGULATION_OF_TOLL_LIKE_RECEPTOR_SIGNALING_PATHWAY	2	CD14,TLR4	0.00626214	0.0509375
GO_BP	GO:1901724_POSITIVE_REGULATION_OF_CELL_PROLIFERATION_INVOLVED_IN_KIDNEY_DEVELOPMENT	2	PDGFD,PDGFB	0.00626214	0.0509375
GO_BP	GO:1903626_POSITIVE_REGULATION_OF_DNA_CATABOLIC_PROCESS	2	ATM,IL6	0.00626214	0.0509375
GO_BP	GO:1900119_POSITIVE_REGULATION_OF_EXECUTION_PHASE_OF_APOPTOSIS	2	TP53,IL6	0.00626214	0.0509375
GO_BP	GO:0010759_POSITIVE_REGULATION_OF_MACROPHAGE_CHEMOTAXIS	2	CSF1R,THBS1	0.00626214	0.0509375
GO_BP	GO:1905523_POSITIVE_REGULATION_OF_MACROPHAGE_MIGRATION	2	CSF1R,THBS1	0.00626214	0.0509375
GO_BP	GO:0150078_POSITIVE_REGULATION_OF_NEUROINFLAMMATORY_RESPONSE	2	NUPR1,IL6	0.00626214	0.0509375
GO_BP	GO:0061419_POSITIVE_REGULATION_OF_TRANSCRIPTION_FROM_RNA_POLYMERASE_II_PROMOTER_IN_RESPONSE_TO_HYPOXIA	2	NFE2L2,TP53	0.00626214	0.0509375
GO_BP	GO:1903115_REGULATION_OF_ACTIN_FILAMENT_BASED_MOVEMENT	2	FGF13,CACNA1C	0.00626214	0.0509375
GO_BP	GO:1903624_REGULATION_OF_DNA_CATABOLIC_PROCESS	2	ATM,IL6	0.00626214	0.0509375
GO_BP	GO:1902253_REGULATION_OF_INTRINSIC_APOPTOTIC_SIGNALING_PATHWAY_BY_P53_CLASS_MEDIATOR	2	TP53,MDM2	0.00626214	0.0509375
GO_BP	GO:0010758_REGULATION_OF_MACROPHAGE_CHEMOTAXIS	2	CSF1R,THBS1	0.00626214	0.0509375
GO_BP	GO:1905521_REGULATION_OF_MACROPHAGE_MIGRATION	2	CSF1R,THBS1	0.00626214	0.0509375
GO_BP	GO:0071071_REGULATION_OF_PHOSPHOLIPID_BIOSYNTHETIC_PROCESS	2	CAPN2,PDGFB	0.00626214	0.0509375
GO_BP	GO:1902305_REGULATION_OF_SODIUM_ION_TRANSMEMBRANE_TRANSPORT	2	FGF13,FGF12	0.00626214	0.0509375
GO_BP	GO:2000649_REGULATION_OF_SODIUM_ION_TRANSMEMBRANE_TRANSPORTER_ACTIVITY	2	FGF13,FGF12	0.00626214	0.0509375
GO_BP	GO:0002643_REGULATION_OF_TOLERANCE_INDUCTION	2	TGFBR2,IL2RA	0.00626214	0.0509375
GO_BP	GO:1905150_REGULATION_OF_VOLTAGE_GATED_SODIUM_CHANNEL_ACTIVITY	2	FGF13,FGF12	0.00626214	0.0509375
GO_BP	GO:0009620_RESPONSE_TO_FUNGUS	2	PLA2G5,TLR4	0.00626214	0.0509375
GO_BP	GO:0070391_RESPONSE_TO_LIPOTEICHOIC_ACID	2	CD14,TLR4	0.00626214	0.0509375
GO_BP	GO:0019748_SECONDARY_METABOLIC_PROCESS	2	NFE2L2,TP53	0.00626214	0.0509375
GO_BP	GO:0034142_TOLL_LIKE_RECEPTOR_4_SIGNALING_PATHWAY	2	CD14,TLR4	0.00626214	0.0509375
GO_BP	GO:0035313_WOUND_HEALING_SPREADING_OF_EPIDERMAL_CELLS	2	COL5A1,WNT7A	0.00626214	0.0509375
GO_MF	GO:0001530_LIPOPOLYSACCHARIDE_BINDING	2	CD14,TLR4	0.00626214	0.0315095
GO_MF	GO:0050431_TRANSFORMING_GROWTH_FACTOR_BETA_BINDING	2	TGFBR2,THBS1	0.00626214	0.0315095
GO_CC	GO:0098651_BASEMENT_MEMBRANE_COLLAGEN_TRIMER	2	COL4A3,COL4A4	0.00626214	0.0454005
GO_CC	GO:0005587_COLLAGEN_TYPE_IV_TRIMER	2	COL4A3,COL4A4	0.00626214	0.0454005
GO_CC	GO:0031527_FILOPODIUM_MEMBRANE	2	ITGA3,ITGB3	0.00626214	0.0454005
Reactome	REACTOME_FASL_CD95L_SIGNALING	2	FAS,FASLG	0.00626214	0.0470639
Reactome	REACTOME_GRB2_SOS_PROVIDES_LINKAGE_TO_MAPK_SIGNALING_FOR_INTEGRINS_	2	FN1,ITGB3	0.00626214	0.0470639
Reactome	REACTOME_IRAK4_DEFICIENCY_TLR2_4_	2	CD14,TLR4	0.00626214	0.0470639
Reactome	REACTOME_SIGNALING_BY_MAPK_MUTANTS	2	DUSP6,DUSP10	0.00626214	0.0470639
Biocarta	BIOCARTA_ACE2_PATHWAY	2	COL4A3,COL4A4	0.00626214	0.0442263
Biocarta	BIOCARTA_ASBCELL_PATHWAY	2	FAS,FASLG	0.00626214	0.0442263
Biocarta	BIOCARTA_CTL_PATHWAY	2	FAS,FASLG	0.00626214	0.0442263
Biocarta	BIOCARTA_INTRINSIC_PATHWAY	2	COL4A3,COL4A4	0.00626214	0.0442263
Biocarta	BIOCARTA_PPARG_PATHWAY	2	PPARG,PPARGC1A	0.00626214	0.0442263
Biocarta	BIOCARTA_TSP1_PATHWAY	2	FOS,THBS1	0.00626214	0.0442263
Biocarta	BIOCARTA_VITCB_PATHWAY	2	COL4A3,COL4A4	0.00626214	0.0442263
GO_BP	GO:2000379_POSITIVE_REGULATION_OF_REACTIVE_OXYGEN_SPECIES_METABOLIC_PROCESS	7	GADD45A,TGFBR2,NFE2L2,TP53,PDGFB,TLR4,THBS1	0.0063996	0.051919
GO_BP	GO:0010721_NEGATIVE_REGULATION_OF_CELL_DEVELOPMENT	12	FGF13,COL3A1,TP53,PPP3CA,DUSP10,MDM2,IL6,SPP1,EFNA1,NOG,ID1,WNT7A	0.00699592	0.0566083
GO_BP	GO:0031668_CELLULAR_RESPONSE_TO_EXTRACELLULAR_STIMULUS	9	FOS,COL1A1,MAP3K5,NFE2L2,FAS,TP53,PPARG,MDM2,PIM1	0.00715292	0.0577276
GO_BP	GO:1902533_POSITIVE_REGULATION_OF_INTRACELLULAR_SIGNAL_TRANSDUCTION	33	ATM,GADD45A,DUSP6,MAP3K12,NUPR1,MAP3K5,COL3A1,PDGFD,SPRY2,CSF1R,TP53,IGFBP3,MET,TNFRSF10B,DUSP5,GADD45B,LIF,PDGFC,TNFRSF10A,PDGFB,IL6,FGF20,MAPK8IP2,PLA2G5,CD14,EFNA1,TLR4,THBS1,KIT,WNT7A,FASLG,CCR7,RELN	0.00719905	0.0579486
GO_BP	GO:0001667_AMEBOIDAL_TYPE_CELL_MIGRATION	16	GADD45A,TGFBR2,NFE2L2,ITGA3,MET,DUSP10,PPARG,PDGFB,LAMA5,EFNA1,FN1,THBS1,KIT,ID1,WNT7A,ITGB3	0.00750162	0.0602273
GO_BP	GO:0002526_ACUTE_INFLAMMATORY_RESPONSE	5	NUPR1,PPARG,IL6,FN1,CCR7	0.00778929	0.0619217
GO_BP	GO:0072577_ENDOTHELIAL_CELL_APOPTOTIC_PROCESS	5	MAP3K5,NFE2L2,COL4A3,THBS1,FASLG	0.00778929	0.0619217
GO_BP	GO:0014074_RESPONSE_TO_PURINE_CONTAINING_COMPOUND	5	FOS,COL1A1,PPARG,PLA2G5,PPARGC1A	0.00778929	0.0619217
GO_BP	GO:0022604_REGULATION_OF_CELL_MORPHOGENESIS	10	FGF13,CSF1R,PPP3CA,SPP1,EFNA1,FN1,KIT,ID1,WNT7A,RELN	0.0077928	0.0619217
Hallmark	HALLMARK_IL6_JAK_STAT3_SIGNALING	8	FAS,PDGFC,IL2RA,IL6,PIM1,CD14,CSF3R,ITGB3	0.00784115	0.0258758
GO_MF	GO:0042802_IDENTICAL_PROTEIN_BINDING	26	ATM,GADD45A,MAP3K12,COL1A1,MAP3K5,RAD50,FAS,CSF1R,TP53,CEBPE,MET,PDGFC,PPARG,TNFRSF10A,MDM2,PDGFB,COL1A2,FN1,NOG,TLR4,THBS1,KIT,NPM2,ID1,ITGB3,SFN	0.00822469	0.0407379
GO_BP	GO:0009612_RESPONSE_TO_MECHANICAL_STIMULUS	12	GADD45A,FOS,TGFBR2,COL1A1,COL3A1,FAS,TNFRSF10B,PPARG,TNFRSF10A,TLR4,THBS1,KIT	0.00829168	0.0657169
GO_BP	GO:0070301_CELLULAR_RESPONSE_TO_HYDROGEN_PEROXIDE	6	MAP3K5,NFE2L2,PDGFD,MET,MDM2,IL6	0.00842571	0.0662694
GO_BP	GO:0010657_MUSCLE_CELL_APOPTOTIC_PROCESS	6	CAPN2,NUPR1,MAP3K5,NFE2L2,TP53,PPARG	0.00842571	0.0662694
GO_BP	GO:0034103_REGULATION_OF_TISSUE_REMODELING	6	CSF1R,TP53,PPP3CA,IL6,SPP1,ITGB3	0.00842571	0.0662694
GO_MF	GO:0060089_MOLECULAR_TRANSDUCER_ACTIVITY	18	TGFBR2,FAS,CSF1R,MET,TNFRSF10B,IL2RA,PPARG,TNFRSF10A,CD14,ITGB6,TLR4,IL2RB,KIT,CSF3R,TSHR,ITGB3,IL7R,CCR7	0.00866911	0.0422786
GO_BP	GO:0006470_PROTEIN_DEPHOSPHORYLATION	9	DUSP6,PPP2CB,PPP3CA,IGFBP3,DUSP5,DUSP10,DUSP4,DUSP2,PTPN5	0.00882671	0.0692471
GO_BP	GO:0099565_CHEMICAL_SYNAPTIC_TRANSMISSION_POSTSYNAPTIC	4	PPP3CA,MAPK8IP2,WNT7A,RELN	0.0092133	0.0700096
GO_BP	GO:0060969_NEGATIVE_REGULATION_OF_GENE_SILENCING	4	TP53,PPP3CA,PPARG,IL6	0.0092133	0.0700096
GO_BP	GO:0106027_NEURON_PROJECTION_ORGANIZATION	4	ITGA3,EFNA1,WNT7A,RELN	0.0092133	0.0700096
GO_BP	GO:0038066_P38MAPK_CASCADE	4	GADD45A,MAP3K5,GADD45B,DUSP10	0.0092133	0.0700096
GO_BP	GO:0050818_REGULATION_OF_COAGULATION	4	NFE2L2,PDGFB,TLR4,THBS1	0.0092133	0.0700096
GO_BP	GO:0061097_REGULATION_OF_PROTEIN_TYROSINE_KINASE_ACTIVITY	4	CSF1R,PDGFB,EFNA1,RELN	0.0092133	0.0700096
GO_CC	GO:0016323_BASOLATERAL_PLASMA_MEMBRANE	4	ITGA3,MET,PDGFB,TSHR	0.0092133	0.062208
Reactome	REACTOME_MAPK_TARGETS_NUCLEAR_EVENTS_MEDIATED_BY_MAP_KINASES	4	FOS,DUSP6,PPP2CB,DUSP4	0.0092133	0.0671454
Reactome	REACTOME_PLATELET_AGGREGATION_PLUG_FORMATION_	4	COL1A1,COL1A2,FN1,ITGB3	0.0092133	0.0671454
GO_BP	GO:0060351_CARTILAGE_DEVELOPMENT_INVOLVED_IN_ENDOCHONDRAL_BONE_MORPHOGENESIS	3	TGFBR2,COL1A1,COL27A1	0.00957159	0.0700096
GO_BP	GO:0060997_DENDRITIC_SPINE_MORPHOGENESIS	3	EFNA1,WNT7A,RELN	0.00957159	0.0700096
GO_BP	GO:0098657_IMPORT_INTO_CELL	3	THBS1,CACNA2D1,ITGB3	0.00957159	0.0700096
GO_BP	GO:1903579_NEGATIVE_REGULATION_OF_ATP_METABOLIC_PROCESS	3	NUPR1,TP53,PPARGC1A	0.00957159	0.0700096
GO_BP	GO:1903799_NEGATIVE_REGULATION_OF_PRODUCTION_OF_MIRNAS_INVOLVED_IN_GENE_SILENCING_BY_MIRNA	3	TP53,PPP3CA,IL6	0.00957159	0.0700096
GO_BP	GO:0042535_POSITIVE_REGULATION_OF_TUMOR_NECROSIS_FACTOR_BIOSYNTHETIC_PROCESS	3	IL6,TLR4,THBS1	0.00957159	0.0700096
GO_BP	GO:0071675_REGULATION_OF_MONONUCLEAR_CELL_MIGRATION	3	PDGFD,CSF1R,THBS1	0.00957159	0.0700096
GO_BP	GO:0150077_REGULATION_OF_NEUROINFLAMMATORY_RESPONSE	3	ATM,NUPR1,IL6	0.00957159	0.0700096
GO_BP	GO:0046825_REGULATION_OF_PROTEIN_EXPORT_FROM_NUCLEUS	3	TP53,MDM2,SFN	0.00957159	0.0700096
GO_BP	GO:0070232_REGULATION_OF_T_CELL_APOPTOTIC_PROCESS	3	TP53,EFNA1,IL7R	0.00957159	0.0700096
GO_MF	GO:0097718_DISORDERED_DOMAIN_SPECIFIC_BINDING	3	TP53,MDM2,FN1	0.00957159	0.0449799
GO_CC	GO:0030175_FILOPODIUM	3	FGF13,ITGA3,ITGB3	0.00957159	0.062208
KEGG	hsa05320__Autoimmune_thyroid_disease	3	FAS,FASLG,TSHR	0.00957159	0.138353
KEGG	hsa05332__Graft_versus_host_disease	3	FAS,IL6,FASLG	0.00957159	0.138353
GO_BP	GO:0010632_REGULATION_OF_EPITHELIAL_CELL_MIGRATION	12	GADD45A,TGFBR2,NFE2L2,ITGA3,MET,DUSP10,PPARG,PDGFB,EFNA1,THBS1,WNT7A,ITGB3	0.00977103	0.0700096
GO_CC	GO:0099080_SUPRAMOLECULAR_COMPLEX	12	FGF13,COL1A1,NFKBIZ,COL3A1,SPRY2,PPP3CA,COL5A1,COL1A2,COL4A3,COL27A1,CACNA1C,COL4A4	0.00977103	0.062208
GO_CC	GO:0031226_INTRINSIC_COMPONENT_OF_PLASMA_MEMBRANE	18	TGFBR2,ITGA3,CSF1R,MET,IL2RA,IL6,CD14,EFNA1,ITGB6,PROM1,TLR4,IL2RB,CACNA1C,KIT,FASLG,CSF3R,TSHR,ITGB3	0.00980619	0.062208
GO_MF	GO:0044877_PROTEIN_CONTAINING_COMPLEX_BINDING	24	ATM,CAPN2,FOS,TGFBR2,ITGA3,COL3A1,TP53,PPP3CA,CEBPE,COL5A1,MDM2,PDGFB,PIM1,LAMA5,MAPK8IP2,SPP1,ITGB6,FN1,COL4A3,LAMA3,THBS1,ID1,TSHR,ITGB3	0.0100795	0.0449799
GO_BP	GO:0007492_ENDODERM_DEVELOPMENT	7	DUSP5,COL5A1,DUSP4,DUSP2,FN1,NOG,LAMA3	0.010676	0.0700096
GO_BP	GO:0034446_SUBSTRATE_ADHESION_DEPENDENT_CELL_SPREADING	5	LAMA5,EFNA1,FN1,LAMB4,ITGB3	0.0108774	0.0700096
Biocarta	BIOCARTA_ATM_PATHWAY	5	ATM,GADD45A,RAD50,TP53,MDM2	0.0108774	0.0723029
GO_BP	GO:0032835_GLOMERULUS_DEVELOPMENT	6	PDGFD,PDGFB,NOG,COL4A3,PROM1,COL4A4	0.0111518	0.0700096
GO_BP	GO:0071496_CELLULAR_RESPONSE_TO_EXTERNAL_STIMULUS	13	GADD45A,FOS,COL1A1,MAP3K5,NFE2L2,FAS,TP53,TNFRSF10B,PPARG,TNFRSF10A,MDM2,PIM1,TLR4	0.011208	0.0700096
GO_BP	GO:2000116_REGULATION_OF_CYSTEINE_TYPE_ENDOPEPTIDASE_ACTIVITY	10	MAP3K5,FAS,TNFRSF10B,PPARG,TNFRSF10A,MDM2,COL4A3,THBS1,FASLG,SFN	0.0113147	0.0700096
GO_BP	GO:0006979_RESPONSE_TO_OXIDATIVE_STRESS	15	CAPN2,FOS,COL1A1,MAP3K5,PPP2CB,NFE2L2,PDGFD,TP53,MET,MDM2,IL6,SGK2,PPARGC1A,TLR4,CCR7	0.0118512	0.0700096
GO_BP	GO:0044092_NEGATIVE_REGULATION_OF_MOLECULAR_FUNCTION	24	GADD45A,DUSP6,NUPR1,SPRY4,SPRY2,TP53,PPP3CA,MET,DUSP5,GADD45B,DUSP10,PPARG,MDM2,PDGFB,PIM1,DUSP4,DUSP2,FGF12,PPARGC1A,NOG,COL4A3,THBS1,ID1,SFN	0.0123025	0.0700096
GO_BP	GO:0010594_REGULATION_OF_ENDOTHELIAL_CELL_MIGRATION	9	GADD45A,NFE2L2,MET,PPARG,PDGFB,EFNA1,THBS1,WNT7A,ITGB3	0.0130648	0.0700096
Hallmark	HALLMARK_P53_PATHWAY	9	GADD45A,FOS,FGF13,NUPR1,FAS,TP53,LIF,MDM2,SFN	0.0130648	0.0391946
KEGG	hsa04060__Cytokine_cytokine_receptor_interaction	17	TGFBR2,FAS,CSF1R,MET,TNFRSF10B,LIF,PDGFC,IL2RA,TNFRSF10A,PDGFB,IL6,IL2RB,KIT,FASLG,CSF3R,IL7R,CCR7	0.0134064	0.177634
GO_BP	GO:0043542_ENDOTHELIAL_CELL_MIGRATION	10	GADD45A,NFE2L2,MET,PPARG,PDGFB,EFNA1,THBS1,ID1,WNT7A,ITGB3	0.0134816	0.0700096
GO_BP	GO:0032964_COLLAGEN_BIOSYNTHETIC_PROCESS	4	COL1A1,COL5A1,PPARG,IL6	0.0135561	0.0700096
GO_BP	GO:0030199_COLLAGEN_FIBRIL_ORGANIZATION	4	COL1A1,COL3A1,COL5A1,COL1A2	0.0135561	0.0700096
GO_BP	GO:0051149_POSITIVE_REGULATION_OF_MUSCLE_CELL_DIFFERENTIATION	4	CAPN2,MDM2,MAPK12,KIT	0.0135561	0.0700096
GO_BP	GO:0046850_REGULATION_OF_BONE_REMODELING	4	CSF1R,IL6,SPP1,ITGB3	0.0135561	0.0700096
GO_BP	GO:0040036_REGULATION_OF_FIBROBLAST_GROWTH_FACTOR_RECEPTOR_SIGNALING_PATHWAY	4	SPRY4,SPRY2,NOG,THBS1	0.0135561	0.0700096
GO_MF	GO:1990841_PROMOTER_SPECIFIC_CHROMATIN_BINDING	4	GADD45A,TP53,PRDM1,PPARGC1A	0.0135561	0.0449799
GO_BP	GO:0043410_POSITIVE_REGULATION_OF_MAPK_CASCADE	23	GADD45A,DUSP6,MAP3K12,MAP3K5,PDGFD,SPRY2,CSF1R,IGFBP3,DUSP5,GADD45B,LIF,PDGFC,PDGFB,IL6,FGF20,MAPK8IP2,PLA2G5,EFNA1,TLR4,THBS1,KIT,WNT7A,CCR7	0.0135877	0.0700096
Biocarta	BIOCARTA_AMI_PATHWAY	2	COL4A3,COL4A4	0.0142833	0.0743387
Biocarta	BIOCARTA_PGC1A_PATHWAY	2	PPP3CA,PPARGC1A	0.0142833	0.0743387
GO_BP	GO:0000185_ACTIVATION_OF_MAPKKK_ACTIVITY	2	GADD45A,GADD45B	0.0142833	0.0700096
GO_BP	GO:0000422_AUTOPHAGY_OF_MITOCHONDRION	2	TP53,PPARGC1A	0.0142833	0.0700096
GO_BP	GO:0043954_CELLULAR_COMPONENT_MAINTENANCE	2	ITGA3,CSF1R	0.0142833	0.0700096
GO_BP	GO:1902170_CELLULAR_RESPONSE_TO_REACTIVE_NITROGEN_SPECIES	2	MAP3K5,PPARGC1A	0.0142833	0.0700096
GO_BP	GO:0038063_COLLAGEN_ACTIVATED_TYROSINE_KINASE_RECEPTOR_SIGNALING_PATHWAY	2	COL1A1,COL4A3	0.0142833	0.0700096
GO_BP	GO:0008340_DETERMINATION_OF_ADULT_LIFESPAN	2	ATM,TP53	0.0142833	0.0700096
GO_BP	GO:0007586_DIGESTION	2	PPARGC1A,TLR4	0.0142833	0.0700096
GO_BP	GO:0031581_HEMIDESMOSOME_ASSEMBLY	2	LAMA3,LAMC2	0.0142833	0.0700096
GO_BP	GO:0006925_INFLAMMATORY_CELL_APOPTOTIC_PROCESS	2	IL6,FASLG	0.0142833	0.0700096
GO_BP	GO:0086012_MEMBRANE_DEPOLARIZATION_DURING_CARDIAC_MUSCLE_CELL_ACTION_POTENTIAL	2	CACNA1C,CACNA2D1	0.0142833	0.0700096
GO_BP	GO:0032695_NEGATIVE_REGULATION_OF_INTERLEUKIN_12_PRODUCTION	2	THBS1,CCR7	0.0142833	0.0700096
GO_BP	GO:0070229_NEGATIVE_REGULATION_OF_LYMPHOCYTE_APOPTOTIC_PROCESS	2	EFNA1,IL7R	0.0142833	0.0700096
GO_BP	GO:1901032_NEGATIVE_REGULATION_OF_RESPONSE_TO_REACTIVE_OXYGEN_SPECIES	2	NFE2L2,MET	0.0142833	0.0700096
GO_BP	GO:0070233_NEGATIVE_REGULATION_OF_T_CELL_APOPTOTIC_PROCESS	2	EFNA1,IL7R	0.0142833	0.0700096
GO_BP	GO:0051974_NEGATIVE_REGULATION_OF_TELOMERASE_ACTIVITY	2	TP53,PPARG	0.0142833	0.0700096
GO_BP	GO:1904354_NEGATIVE_REGULATION_OF_TELOMERE_CAPPING	2	ATM,RAD50	0.0142833	0.0700096
GO_BP	GO:1903008_ORGANELLE_DISASSEMBLY	2	TP53,PPARGC1A	0.0142833	0.0700096
GO_BP	GO:1900017_POSITIVE_REGULATION_OF_CYTOKINE_PRODUCTION_INVOLVED_IN_INFLAMMATORY_RESPONSE	2	IL6,TLR4	0.0142833	0.0700096
GO_BP	GO:0046321_POSITIVE_REGULATION_OF_FATTY_ACID_OXIDATION	2	PPARG,PPARGC1A	0.0142833	0.0700096
GO_BP	GO:0062042_REGULATION_OF_CARDIAC_EPITHELIAL_TO_MESENCHYMAL_TRANSITION	2	TGFBR2,NOG	0.0142833	0.0700096
GO_BP	GO:0086091_REGULATION_OF_HEART_RATE_BY_CARDIAC_CONDUCTION	2	CACNA1C,CACNA2D1	0.0142833	0.0700096
GO_BP	GO:0033139_REGULATION_OF_PEPTIDYL_SERINE_PHOSPHORYLATION_OF_STAT_PROTEIN	2	GADD45A,LIF	0.0142833	0.0700096
GO_BP	GO:1905063_REGULATION_OF_VASCULAR_ASSOCIATED_SMOOTH_MUSCLE_CELL_DIFFERENTIATION	2	PDGFB,KIT	0.0142833	0.0700096
GO_BP	GO:0034695_RESPONSE_TO_PROSTAGLANDIN_E	2	PPARG,CCR7	0.0142833	0.0700096
GO_BP	GO:0033197_RESPONSE_TO_VITAMIN_E	2	COL1A1,PPARG	0.0142833	0.0700096
GO_BP	GO:0043501_SKELETAL_MUSCLE_ADAPTATION	2	PPP3CA,PPARGC1A	0.0142833	0.0700096
GO_BP	GO:0043589_SKIN_MORPHOGENESIS	2	COL1A1,COL1A2	0.0142833	0.0700096
GO_BP	GO:0048103_SOMATIC_STEM_CELL_DIVISION	2	KIT,WNT7A	0.0142833	0.0700096
GO_BP	GO:0002507_TOLERANCE_INDUCTION	2	TGFBR2,IL2RA	0.0142833	0.0700096
GO_BP	GO:0036462_TRAIL_ACTIVATED_APOPTOTIC_SIGNALING_PATHWAY	2	TNFRSF10B,TNFRSF10A	0.0142833	0.0700096
GO_MF	GO:0044325_ION_CHANNEL_BINDING	2	FGF13,FGF12	0.0142833	0.0449799
GO_MF	GO:0043236_LAMININ_BINDING	2	ITGA3,THBS1	0.0142833	0.0449799
GO_MF	GO:0042975_PEROXISOME_PROLIFERATOR_ACTIVATED_RECEPTOR_BINDING	2	MDM2,PPARGC1A	0.0142833	0.0449799
GO_MF	GO:0045569_TRAIL_BINDING	2	TNFRSF10B,TNFRSF10A	0.0142833	0.0449799
GO_MF	GO:0086007_VOLTAGE_GATED_CALCIUM_CHANNEL_ACTIVITY_INVOLVED_IN_CARDIAC_MUSCLE_CELL_ACTION_POTENTIAL	2	CACNA1C,CACNA2D1	0.0142833	0.0449799
Reactome	REACTOME_ACTIVATION_OF_IRF3_IRF7_MEDIATED_BY_TBK1_IKK_EPSILON	2	CD14,TLR4	0.0142833	0.0828753
Reactome	REACTOME_GP1B_IX_V_ACTIVATION_SIGNALLING	2	COL1A1,COL1A2	0.0142833	0.0828753
Reactome	REACTOME_OTHER_INTERLEUKIN_SIGNALING	2	CSF1R,CSF3R	0.0142833	0.0828753
Reactome	REACTOME_TP53_REGULATES_TRANSCRIPTION_OF_GENES_INVOLVED_IN_CYTOCHROME_C_RELEASE	2	ATM,TP53	0.0142833	0.0828753
Reactome	REACTOME_TRAF6_MEDIATED_INDUCTION_OF_TAK1_COMPLEX_WITHIN_TLR4_COMPLEX	2	CD14,TLR4	0.0142833	0.0828753
Reactome	REACTOME_TYPE_I_HEMIDESMOSOME_ASSEMBLY	2	LAMA3,LAMC2	0.0142833	0.0828753
GO_BP	GO:0048667_CELL_MORPHOGENESIS_INVOLVED_IN_NEURON_DIFFERENTIATION	16	FGF13,CSF1R,PPP3CA,LAMA5,MAPK8IP2,SPP1,EFNA1,FN1,NOG,LAMA3,LAMC2,ID1,WNT7A,SHC3,LAMA1,RELN	0.0143777	0.0700096
GO_BP	GO:0042594_RESPONSE_TO_STARVATION	6	MAP3K5,NFE2L2,FAS,TP53,PPARG,PPARGC1A	0.0144684	0.0700096
GO_BP	GO:0048640_NEGATIVE_REGULATION_OF_DEVELOPMENTAL_GROWTH	5	FGF13,TGFBR2,DUSP10,SPP1,NOG	0.014746	0.0709965
GO_BP	GO:0050777_NEGATIVE_REGULATION_OF_IMMUNE_RESPONSE	5	COL3A1,IL2RA,DUSP10,PPARG,IL7R	0.014746	0.0709965
GO_BP	GO:0060420_REGULATION_OF_HEART_GROWTH	5	DUSP6,TGFBR2,PIM1,FGF20,NOG	0.014746	0.0709965
Reactome	REACTOME_REGULATION_OF_TP53_EXPRESSION_AND_DEGRADATION	5	ATM,PPP2CB,TP53,MDM2,PRDM1	0.014746	0.0834448
GO_BP	GO:0006954_INFLAMMATORY_RESPONSE	18	ATM,FOS,NUPR1,NFE2L2,NFKBIZ,CSF1R,IL2RA,DUSP10,PPARG,IL6,CD14,SPP1,ITGB6,FN1,TLR4,THBS1,KIT,CCR7	0.0156235	0.0745213
GO_BP	GO:0001893_MATERNAL_PLACENTA_DEVELOPMENT	3	LIF,PRDM1,SPP1	0.0156468	0.0745213
GO_BP	GO:1900745_POSITIVE_REGULATION_OF_P38MAPK_CASCADE	3	GADD45A,MAP3K5,GADD45B	0.0156468	0.0745213
GO_BP	GO:0050766_POSITIVE_REGULATION_OF_PHAGOCYTOSIS	3	PPARG,PLA2G5,IL2RB	0.0156468	0.0745213
GO_BP	GO:0002673_REGULATION_OF_ACUTE_INFLAMMATORY_RESPONSE	3	PPARG,IL6,CCR7	0.0156468	0.0745213
GO_BP	GO:0042533_TUMOR_NECROSIS_FACTOR_BIOSYNTHETIC_PROCESS	3	IL6,TLR4,THBS1	0.0156468	0.0745213
Reactome	REACTOME_IMMUNOREGULATORY_INTERACTIONS_BETWEEN_A_LYMPHOID_AND_A_NON_LYMPHOID_CELL	3	COL1A1,COL3A1,COL1A2	0.0156468	0.0865071
Reactome	REACTOME_TRANSCRIPTIONAL_REGULATION_BY_VENTX	3	CSF1R,TP53,IL6	0.0156468	0.0865071
GO_BP	GO:0030162_REGULATION_OF_PROTEOLYSIS	16	NUPR1,MAP3K5,NFE2L2,FAS,TP53,TNFRSF10B,PPARG,TNFRSF10A,MDM2,EFNA1,MAPK12,FN1,COL4A3,THBS1,FASLG,SFN	0.0162181	0.0771231
GO_BP	GO:0031344_REGULATION_OF_CELL_PROJECTION_ORGANIZATION	14	FGF13,NFE2L2,ITGA3,SPRY2,PPP3CA,MDM2,SPP1,EFNA1,FN1,KIT,ID1,WNT7A,CCR7,RELN	0.0162662	0.0772333
GO_BP	GO:0048585_NEGATIVE_REGULATION_OF_RESPONSE_TO_STIMULUS	35	ATM,DUSP6,TGFBR2,PPP2CB,NFE2L2,ITGA3,COL3A1,FAS,SPRY4,SPRY2,TP53,IGFBP3,MET,TNFRSF10B,DUSP5,LIF,IL2RA,DUSP10,PPARG,TNFRSF10A,MDM2,PDGFB,IL6,DUSP4,MAPK8IP2,DUSP2,CD14,RPS6KA6,SPP1,EFNA1,NOG,TLR4,THBS1,FASLG,IL7R	0.0165738	0.0785732
GO_BP	GO:0030595_LEUKOCYTE_CHEMOTAXIS	7	CSF1R,PDGFB,IL6,THBS1,KIT,CSF3R,CCR7	0.0167817	0.0794368
KEGG	hsa04010__MAPK_signaling_pathway	26	GADD45A,FOS,DUSP6,MAP3K12,FGF13,TGFBR2,MAP3K5,FAS,TP53,PPP3CA,DUSP5,GADD45B,DUSP10,PDGFB,FGF20,DUSP4,MAPK8IP2,DUSP2,FGF12,CD14,RPS6KA6,MAPK12,CACNA1C,FASLG,CACNA2D1,PTPN5	0.0174274	0.21315
GO_BP	GO:0000904_CELL_MORPHOGENESIS_INVOLVED_IN_DIFFERENTIATION	19	FGF13,CSF1R,PPP3CA,MET,LAMA5,MAPK8IP2,SPP1,EFNA1,FN1,NOG,LAMA3,LAMB4,LAMC2,ID1,WNT7A,SHC3,ITGB3,LAMA1,RELN	0.0178155	0.0842013
GO_BP	GO:0051348_NEGATIVE_REGULATION_OF_TRANSFERASE_ACTIVITY	12	GADD45A,DUSP6,SPRY4,SPRY2,TP53,DUSP5,GADD45B,DUSP10,PPARG,DUSP4,DUSP2,SFN	0.0178698	0.0843289
GO_BP	GO:0030168_PLATELET_ACTIVATION	8	COL1A1,COL3A1,PDGFB,IL6,COL1A2,FN1,TLR4,ITGB3	0.0181007	0.0851587
GO_BP	GO:1901216_POSITIVE_REGULATION_OF_NEURON_DEATH	8	ATM,CAPN2,FOS,NUPR1,MAP3K5,TP53,TLR4,FASLG	0.0181007	0.0851587
Reactome	REACTOME_NCAM_SIGNALING_FOR_NEURITE_OUT_GROWTH	6	COL3A1,COL5A1,COL4A3,COL6A6,CACNA1C,COL4A4	0.0184381	0.100781
GO_BP	GO:0007369_GASTRULATION	11	TGFBR2,ITGA3,TP53,DUSP5,COL5A1,DUSP4,DUSP2,FN1,NOG,LAMA3,ITGB3	0.0184392	0.086488
GO_CC	GO:0043235_RECEPTOR_COMPLEX	14	TGFBR2,ITGA3,CSF1R,MET,IL2RA,IL6,CD14,ITGB6,TLR4,IL2RB,KIT,CSF3R,TSHR,ITGB3	0.0184858	0.0852868
GO_MF	GO:0016788_HYDROLASE_ACTIVITY_ACTING_ON_ESTER_BONDS	10	DUSP6,PPP2CB,RAD50,PPP3CA,DUSP5,DUSP10,DUSP4,PLA2G5,DUSP2,PTPN5	0.0187498	0.0577057
Biocarta	BIOCARTA_P53_PATHWAY	4	ATM,GADD45A,TP53,MDM2	0.0190986	0.0938323
GO_BP	GO:0001508_ACTION_POTENTIAL	4	FGF13,FGF12,CACNA1C,CACNA2D1	0.0190986	0.0881101
GO_BP	GO:0045453_BONE_RESORPTION	4	CSF1R,IL6,SPP1,ITGB3	0.0190986	0.0881101
GO_BP	GO:0010633_NEGATIVE_REGULATION_OF_EPITHELIAL_CELL_MIGRATION	4	GADD45A,DUSP10,PPARG,THBS1	0.0190986	0.0881101
GO_BP	GO:1905953_NEGATIVE_REGULATION_OF_LIPID_LOCALIZATION	4	PPARG,IL6,THBS1,ITGB3	0.0190986	0.0881101
GO_BP	GO:0015850_ORGANIC_HYDROXY_COMPOUND_TRANSPORT	4	PPARG,FGF20,SPP1,ITGB3	0.0190986	0.0881101
GO_BP	GO:1901224_POSITIVE_REGULATION_OF_NIK_NF_KAPPAB_SIGNALING	4	TNFRSF10B,TNFRSF10A,CD14,TLR4	0.0190986	0.0881101
GO_BP	GO:1903727_POSITIVE_REGULATION_OF_PHOSPHOLIPID_METABOLIC_PROCESS	4	CAPN2,PDGFB,KIT,CCR7	0.0190986	0.0881101
GO_BP	GO:0099173_POSTSYNAPSE_ORGANIZATION	4	ITGA3,EFNA1,WNT7A,RELN	0.0190986	0.0881101
GO_BP	GO:0060078_REGULATION_OF_POSTSYNAPTIC_MEMBRANE_POTENTIAL	4	PPP3CA,MAPK8IP2,WNT7A,RELN	0.0190986	0.0881101
GO_BP	GO:0007266_RHO_PROTEIN_SIGNAL_TRANSDUCTION	4	ITGA3,COL3A1,MET,COL1A2	0.0190986	0.0881101
GO_BP	GO:0042246_TISSUE_REGENERATION	4	TGFBR2,PPP3CA,DUSP10,WNT7A	0.0190986	0.0881101
GO_BP	GO:1902041_REGULATION_OF_EXTRINSIC_APOPTOTIC_SIGNALING_PATHWAY_VIA_DEATH_DOMAIN_RECEPTORS	5	FAS,TNFRSF10B,TNFRSF10A,THBS1,FASLG	0.0194817	0.0897434
GO_BP	GO:0048666_NEURON_DEVELOPMENT	23	FGF13,NFE2L2,ITGA3,CSF1R,RUNX1,PPP3CA,LIF,MDM2,IL6,PRDM1,LAMA5,MAPK8IP2,SPP1,EFNA1,FN1,NOG,LAMA3,LAMC2,ID1,WNT7A,SHC3,LAMA1,RELN	0.0198687	0.0913899
GO_BP	GO:0007507_HEART_DEVELOPMENT	20	ATM,DUSP6,TGFBR2,ITGA3,COL3A1,TP53,COL5A1,PPARG,MDM2,PDGFB,PIM1,PRDM1,FGF20,FGF12,EFNA1,FN1,NOG,CACNA1C,ID1,LEFTY1	0.0199593	0.0916703
GO_BP	GO:2001056_POSITIVE_REGULATION_OF_CYSTEINE_TYPE_ENDOPEPTIDASE_ACTIVITY	7	MAP3K5,FAS,TNFRSF10B,PPARG,TNFRSF10A,COL4A3,FASLG	0.020638	0.0945066
GO_BP	GO:0034976_RESPONSE_TO_ENDOPLASMIC_RETICULUM_STRESS	7	NUPR1,MAP3K5,PPP2CB,NFE2L2,TP53,TNFRSF10B,THBS1	0.020638	0.0945066
GO_BP	GO:0010562_POSITIVE_REGULATION_OF_PHOSPHORUS_METABOLIC_PROCESS	38	ATM,GADD45A,CAPN2,DUSP6,MAP3K12,FGF13,TGFBR2,NUPR1,MAP3K5,RAD50,FAS,PDGFD,SPRY2,CSF1R,TP53,IGFBP3,MET,TNFRSF10B,DUSP5,GADD45B,LIF,PDGFC,TNFRSF10A,PDGFB,IL6,FGF20,MAPK8IP2,PLA2G5,EFNA1,PPARGC1A,TLR4,THBS1,KIT,WNT7A,LEFTY1,ITGB3,CCR7,RELN	0.0207293	0.0947843
GO_BP	GO:0010769_REGULATION_OF_CELL_MORPHOGENESIS_INVOLVED_IN_DIFFERENTIATION	8	FGF13,PPP3CA,SPP1,EFNA1,FN1,ID1,WNT7A,RELN	0.02175	0.0993044
GO_BP	GO:0023057_NEGATIVE_REGULATION_OF_SIGNALING	32	ATM,DUSP6,TGFBR2,PPP2CB,NFE2L2,ITGA3,FAS,SPRY4,SPRY2,TP53,PPP3CA,IGFBP3,MET,TNFRSF10B,DUSP5,LIF,DUSP10,PPARG,TNFRSF10A,MDM2,IL6,DUSP4,MAPK8IP2,DUSP2,CD14,RPS6KA6,EFNA1,FN1,NOG,TLR4,THBS1,FASLG	0.0218602	0.0995487
GO_BP	GO:0002573_MYELOID_LEUKOCYTE_DIFFERENTIATION	10	FOS,TGFBR2,CSF1R,RUNX1,CEBPE,LIF,PPARG,TLR4,KIT,CCR7	0.0219001	0.0995487
GO_BP	GO:0070374_POSITIVE_REGULATION_OF_ERK1_AND_ERK2_CASCADE	10	MAP3K12,PDGFD,SPRY2,CSF1R,PDGFC,PDGFB,FGF20,PLA2G5,TLR4,CCR7	0.0219001	0.0995487
GO_BP	GO:0000902_CELL_MORPHOGENESIS	21	FGF13,CSF1R,PPP3CA,MET,LAMA5,MAPK8IP2,SPP1,EFNA1,FN1,NOG,LAMA3,LAMB4,KIT,LAMC2,ID1,WNT7A,SHC3,ITGB3,IL7R,LAMA1,RELN	0.0220377	0.100027
GO_BP	GO:0062197_CELLULAR_RESPONSE_TO_CHEMICAL_STRESS	13	ATM,FOS,MAP3K5,NFE2L2,FAS,PDGFD,TP53,MET,PPARG,MDM2,IL6,PPARGC1A,TLR4	0.0222441	0.100816
GO_BP	GO:0006952_DEFENSE_RESPONSE	26	ATM,FOS,NUPR1,MAP3K5,NFE2L2,NFKBIZ,CSF1R,TP53,CEBPE,IL2RA,DUSP10,PPARG,IL6,PRDM1,MAPK8IP2,PLA2G5,CD14,SPP1,ITGB6,FN1,TLR4,THBS1,KIT,FASLG,CSF3R,CCR7	0.0225306	0.101965
GO_BP	GO:0060425_LUNG_MORPHOGENESIS	6	TGFBR2,SPRY2,LIF,NOG,ID1,LAMA1	0.0231197	0.104478
GO_BP	GO:0001885_ENDOTHELIAL_CELL_DEVELOPMENT	3	MET,ID1,WNT7A	0.0236924	0.104768
GO_BP	GO:0070059_INTRINSIC_APOPTOTIC_SIGNALING_PATHWAY_IN_RESPONSE_TO_ENDOPLASMIC_RETICULUM_STRESS	3	MAP3K5,TP53,TNFRSF10B	0.0236924	0.104768
GO_BP	GO:0030216_KERATINOCYTE_DIFFERENTIATION	3	RUNX1,ETV4,SFN	0.0236924	0.104768
GO_BP	GO:0040037_NEGATIVE_REGULATION_OF_FIBROBLAST_GROWTH_FACTOR_RECEPTOR_SIGNALING_PATHWAY	3	SPRY4,SPRY2,THBS1	0.0236924	0.104768
GO_BP	GO:0050715_POSITIVE_REGULATION_OF_CYTOKINE_SECRETION	3	CSF1R,IL6,CD14	0.0236924	0.104768
GO_BP	GO:0008360_REGULATION_OF_CELL_SHAPE	3	CSF1R,FN1,KIT	0.0236924	0.104768
GO_BP	GO:0071622_REGULATION_OF_GRANULOCYTE_CHEMOTAXIS	3	CSF1R,THBS1,CCR7	0.0236924	0.104768
GO_BP	GO:0010883_REGULATION_OF_LIPID_STORAGE	3	PPARG,IL6,ITGB3	0.0236924	0.104768
GO_BP	GO:0010743_REGULATION_OF_MACROPHAGE_DERIVED_FOAM_CELL_DIFFERENTIATION	3	PPARG,PLA2G5,ITGB3	0.0236924	0.104768
GO_BP	GO:0035023_REGULATION_OF_RHO_PROTEIN_SIGNAL_TRANSDUCTION	3	ITGA3,COL3A1,MET	0.0236924	0.104768
GO_BP	GO:0051591_RESPONSE_TO_CAMP	3	FOS,COL1A1,PLA2G5	0.0236924	0.104768
GO_BP	GO:0055093_RESPONSE_TO_HYPEROXIA	3	COL1A1,FAS,PPARG	0.0236924	0.104768
GO_BP	GO:0036296_RESPONSE_TO_INCREASED_OXYGEN_LEVELS	3	COL1A1,FAS,PPARG	0.0236924	0.104768
GO_MF	GO:0004722_PROTEIN_SERINE_THREONINE_PHOSPHATASE_ACTIVITY	3	PPP2CB,PPP3CA,DUSP4	0.0236924	0.0722162
Reactome	REACTOME_TP53_REGULATES_TRANSCRIPTION_OF_GENES_INVOLVED_IN_G2_CELL_CYCLE_ARREST	3	GADD45A,TP53,SFN	0.0236924	0.127738
GO_BP	GO:0051248_NEGATIVE_REGULATION_OF_PROTEIN_METABOLIC_PROCESS	23	GADD45A,DUSP6,SPRY4,SPRY2,TP53,IGFBP3,DUSP5,GADD45B,LIF,DUSP10,MDM2,IL6,DUSP4,DUSP2,RPS6KA6,EFNA1,PPARGC1A,NOG,COL4A3,TLR4,THBS1,ITGB3,SFN	0.0237802	0.104953
GO_BP	GO:0042325_REGULATION_OF_PHOSPHORYLATION	46	ATM,GADD45A,DUSP6,MAP3K12,FGF13,TGFBR2,NUPR1,MAP3K5,RAD50,FAS,PDGFD,SPRY4,SPRY2,CSF1R,TP53,IGFBP3,MET,TNFRSF10B,DUSP5,GADD45B,LIF,PDGFC,DUSP10,TNFRSF10A,PDGFB,IL6,FGF20,DUSP4,MAPK8IP2,PLA2G5,DUSP2,RPS6KA6,EFNA1,PPARGC1A,FN1,NOG,TLR4,THBS1,KIT,ID1,WNT7A,LEFTY1,ITGB3,CCR7,SFN,RELN	0.023802	0.104953
Reactome	REACTOME_MAPK_FAMILY_SIGNALING_CASCADES	18	DUSP6,PPP2CB,ETV4,MET,DUSP5,IL2RA,DUSP10,PDGFB,IL6,FGF20,DUSP4,DUSP2,MAPK12,FN1,IL2RB,KIT,SHC3,ITGB3	0.0239011	0.127738
GO_BP	GO:1901342_REGULATION_OF_VASCULATURE_DEVELOPMENT	15	GADD45A,TGFBR2,NFE2L2,PDGFD,SPRY2,RUNX1,PPARG,PDGFB,IL6,EFNA1,COL4A3,THBS1,KIT,ID1,FASLG	0.0246922	0.105503
GO_BP	GO:0046330_POSITIVE_REGULATION_OF_JNK_CASCADE	7	GADD45A,MAP3K12,MAP3K5,GADD45B,TLR4,WNT7A,CCR7	0.025089	0.105503
KEGG	hsa04144__Endocytosis	7	TGFBR2,CSF1R,MET,IL2RA,MDM2,IL2RB,KIT	0.025089	0.28494
GO_BP	GO:0007163_ESTABLISHMENT_OR_MAINTENANCE_OF_CELL_POLARITY	5	FGF13,SPRY2,WNT7A,CCR7,LAMA1	0.0251629	0.105503
GO_BP	GO:0090184_POSITIVE_REGULATION_OF_KIDNEY_DEVELOPMENT	5	PDGFD,LIF,PDGFB,NOG,PROM1	0.0251629	0.105503
GO_BP	GO:0045685_REGULATION_OF_GLIAL_CELL_DIFFERENTIATION	5	LIF,DUSP10,PPARG,IL6,NOG	0.0251629	0.105503
Hallmark	HALLMARK_MYOGENESIS	5	COL1A1,COL3A1,IGFBP3,GADD45B,MAPK12	0.0251629	0.069198
GO_BP	GO:0033002_MUSCLE_CELL_PROLIFERATION	13	TGFBR2,MAP3K5,PDGFD,IGFBP3,PPARG,MDM2,PDGFB,IL6,PIM1,FGF20,PPARGC1A,NOG,THBS1	0.025203	0.105503
GO_BP	GO:0051174_REGULATION_OF_PHOSPHORUS_METABOLIC_PROCESS	47	ATM,GADD45A,CAPN2,DUSP6,MAP3K12,FGF13,TGFBR2,NUPR1,MAP3K5,RAD50,FAS,PDGFD,SPRY4,SPRY2,CSF1R,TP53,IGFBP3,MET,TNFRSF10B,DUSP5,GADD45B,LIF,PDGFC,DUSP10,TNFRSF10A,PDGFB,IL6,FGF20,DUSP4,MAPK8IP2,PLA2G5,DUSP2,RPS6KA6,EFNA1,PPARGC1A,FN1,NOG,TLR4,THBS1,KIT,ID1,WNT7A,LEFTY1,ITGB3,CCR7,SFN,RELN	0.0253357	0.105503
GO_BP	GO:0048661_POSITIVE_REGULATION_OF_SMOOTH_MUSCLE_CELL_PROLIFERATION	8	TGFBR2,MAP3K5,PDGFD,MDM2,PDGFB,IL6,PPARGC1A,THBS1	0.0259038	0.105503
GO_BP	GO:0070304_POSITIVE_REGULATION_OF_STRESS_ACTIVATED_PROTEIN_KINASE_SIGNALING_CASCADE	8	GADD45A,MAP3K12,MAP3K5,GADD45B,MAPK8IP2,TLR4,WNT7A,CCR7	0.0259038	0.105503
GO_BP	GO:0051271_NEGATIVE_REGULATION_OF_CELLULAR_COMPONENT_MOVEMENT	9	GADD45A,NFE2L2,COL3A1,IGFBP3,DUSP10,PPARG,PPARGC1A,NOG,THBS1	0.0259313	0.105503
GO_BP	GO:0071901_NEGATIVE_REGULATION_OF_PROTEIN_SERINE_THREONINE_KINASE_ACTIVITY	9	GADD45A,DUSP6,SPRY4,SPRY2,DUSP5,DUSP10,DUSP4,DUSP2,SFN	0.0259313	0.105503
GO_BP	GO:0097553_CALCIUM_ION_TRANSMEMBRANE_IMPORT_INTO_CYTOSOL	4	CACNA1C,FASLG,CACNA2D1,CCR7	0.0259535	0.105503
GO_BP	GO:0060048_CARDIAC_MUSCLE_CONTRACTION	4	FGF13,FGF12,CACNA1C,CACNA2D1	0.0259535	0.105503
GO_BP	GO:0060135_MATERNAL_PROCESS_INVOLVED_IN_FEMALE_PREGNANCY	4	ITGA3,LIF,PRDM1,SPP1	0.0259535	0.105503
GO_BP	GO:1902042_NEGATIVE_REGULATION_OF_EXTRINSIC_APOPTOTIC_SIGNALING_PATHWAY_VIA_DEATH_DOMAIN_RECEPTORS	4	FAS,TNFRSF10B,TNFRSF10A,FASLG	0.0259535	0.105503
GO_BP	GO:1903035_NEGATIVE_REGULATION_OF_RESPONSE_TO_WOUNDING	4	DUSP10,PDGFB,SPP1,THBS1	0.0259535	0.105503
GO_BP	GO:0046677_RESPONSE_TO_ANTIBIOTIC	4	PPP2CB,TP53,MDM2,ID1	0.0259535	0.105503
GO_CC	GO:0098858_ACTIN_BASED_CELL_PROJECTION	4	FGF13,ITGA3,PROM1,ITGB3	0.0259535	0.112631
GO_BP	GO:0042060_WOUND_HEALING	17	TGFBR2,COL1A1,MAP3K5,NFE2L2,COL3A1,PPP3CA,COL5A1,DUSP10,PDGFB,IL6,COL1A2,FN1,NOG,TLR4,THBS1,WNT7A,ITGB3	0.0260634	0.105503
GO_BP	GO:0019882_ANTIGEN_PROCESSING_AND_PRESENTATION	2	THBS1,CCR7	0.0260771	0.105503
GO_BP	GO:0061577_CALCIUM_ION_TRANSMEMBRANE_TRANSPORT_VIA_HIGH_VOLTAGE_GATED_CALCIUM_CHANNEL	2	CACNA1C,CACNA2D1	0.0260771	0.105503
GO_BP	GO:0086019_CELL_CELL_SIGNALING_INVOLVED_IN_CARDIAC_CONDUCTION	2	CACNA1C,CACNA2D1	0.0260771	0.105503
GO_BP	GO:1904646_CELLULAR_RESPONSE_TO_AMYLOID_BETA	2	TLR4,CACNA2D1	0.0260771	0.105503
GO_BP	GO:0071236_CELLULAR_RESPONSE_TO_ANTIBIOTIC	2	TP53,MDM2	0.0260771	0.105503
GO_BP	GO:0071402_CELLULAR_RESPONSE_TO_LIPOPROTEIN_PARTICLE_STIMULUS	2	PPARG,TLR4	0.0260771	0.105503
GO_BP	GO:0021795_CEREBRAL_CORTEX_CELL_MIGRATION	2	FGF13,RELN	0.0260771	0.105503
GO_BP	GO:0038065_COLLAGEN_ACTIVATED_SIGNALING_PATHWAY	2	COL1A1,COL4A3	0.0260771	0.105503
GO_BP	GO:0046697_DECIDUALIZATION	2	LIF,SPP1	0.0260771	0.105503
GO_BP	GO:0097028_DENDRITIC_CELL_DIFFERENTIATION	2	TGFBR2,CCR7	0.0260771	0.105503
GO_BP	GO:0006308_DNA_CATABOLIC_PROCESS	2	ATM,IL6	0.0260771	0.105503
GO_BP	GO:0090504_EPIBOLY	2	COL5A1,WNT7A	0.0260771	0.105503
GO_BP	GO:0003198_EPITHELIAL_TO_MESENCHYMAL_TRANSITION_INVOLVED_IN_ENDOCARDIAL_CUSHION_FORMATION	2	TGFBR2,NOG	0.0260771	0.105503
GO_BP	GO:0098739_IMPORT_ACROSS_PLASMA_MEMBRANE	2	THBS1,CACNA2D1	0.0260771	0.105503
GO_BP	GO:0086010_MEMBRANE_DEPOLARIZATION_DURING_ACTION_POTENTIAL	2	CACNA1C,CACNA2D1	0.0260771	0.105503
GO_BP	GO:0071850_MITOTIC_CELL_CYCLE_ARREST	2	GADD45A,TP53	0.0260771	0.105503
GO_BP	GO:0008045_MOTOR_NEURON_AXON_GUIDANCE	2	NOG,LAMC2	0.0260771	0.105503
GO_BP	GO:0010259_MULTICELLULAR_ORGANISM_AGING	2	ATM,TP53	0.0260771	0.105503
GO_BP	GO:0045820_NEGATIVE_REGULATION_OF_GLYCOLYTIC_PROCESS	2	NUPR1,PPARGC1A	0.0260771	0.105503
GO_BP	GO:0016242_NEGATIVE_REGULATION_OF_MACROAUTOPHAGY	2	NUPR1,TP53	0.0260771	0.105503
GO_BP	GO:0045980_NEGATIVE_REGULATION_OF_NUCLEOTIDE_METABOLIC_PROCESS	2	NUPR1,PPARGC1A	0.0260771	0.105503
GO_BP	GO:0060761_NEGATIVE_REGULATION_OF_RESPONSE_TO_CYTOKINE_STIMULUS	2	PPARG,IL6	0.0260771	0.105503
GO_BP	GO:1902904_NEGATIVE_REGULATION_OF_SUPRAMOLECULAR_FIBER_ORGANIZATION	2	FGF13,MET	0.0260771	0.105503
GO_BP	GO:0072160_NEPHRON_TUBULE_EPITHELIAL_CELL_DIFFERENTIATION	2	LIF,PROM1	0.0260771	0.105503
GO_BP	GO:0045606_POSITIVE_REGULATION_OF_EPIDERMAL_CELL_DIFFERENTIATION	2	ETV4,SFN	0.0260771	0.105503
GO_BP	GO:0090335_REGULATION_OF_BROWN_FAT_CELL_DIFFERENTIATION	2	DUSP10,PIM1	0.0260771	0.105503
GO_BP	GO:0048670_REGULATION_OF_COLLATERAL_SPROUTING	2	FGF13,SPP1	0.0260771	0.105503
GO_BP	GO:0061001_REGULATION_OF_DENDRITIC_SPINE_MORPHOGENESIS	2	EFNA1,RELN	0.0260771	0.105503
GO_BP	GO:1900117_REGULATION_OF_EXECUTION_PHASE_OF_APOPTOSIS	2	TP53,IL6	0.0260771	0.105503
GO_BP	GO:0010837_REGULATION_OF_KERATINOCYTE_PROLIFERATION	2	TLR4,SFN	0.0260771	0.105503
GO_BP	GO:0040020_REGULATION_OF_MEIOTIC_NUCLEAR_DIVISION	2	LIF,NPM2	0.0260771	0.105503
GO_BP	GO:2001222_REGULATION_OF_NEURON_MIGRATION	2	COL3A1,RELN	0.0260771	0.105503
GO_BP	GO:0002028_REGULATION_OF_SODIUM_ION_TRANSPORT	2	FGF13,FGF12	0.0260771	0.105503
GO_BP	GO:0070243_REGULATION_OF_THYMOCYTE_APOPTOTIC_PROCESS	2	TP53,EFNA1	0.0260771	0.105503
GO_BP	GO:0051602_RESPONSE_TO_ELECTRICAL_STIMULUS	2	CD14,PPARGC1A	0.0260771	0.105503
GO_BP	GO:0070669_RESPONSE_TO_INTERLEUKIN_2	2	IL2RA,IL2RB	0.0260771	0.105503
GO_BP	GO:0034694_RESPONSE_TO_PROSTAGLANDIN	2	PPARG,CCR7	0.0260771	0.105503
GO_BP	GO:0031529_RUFFLE_ORGANIZATION	2	CSF1R,CCR7	0.0260771	0.105503
GO_BP	GO:0042501_SERINE_PHOSPHORYLATION_OF_STAT_PROTEIN	2	GADD45A,LIF	0.0260771	0.105503
GO_BP	GO:0035914_SKELETAL_MUSCLE_CELL_DIFFERENTIATION	2	FOS,NUPR1	0.0260771	0.105503
GO_BP	GO:0035725_SODIUM_ION_TRANSMEMBRANE_TRANSPORT	2	FGF13,FGF12	0.0260771	0.105503
GO_BP	GO:0072538_T_HELPER_17_TYPE_IMMUNE_RESPONSE	2	NFKBIZ,IL6	0.0260771	0.105503
GO_MF	GO:0017134_FIBROBLAST_GROWTH_FACTOR_BINDING	2	THBS1,ITGB3	0.0260771	0.076541
GO_MF	GO:0005520_INSULIN_LIKE_GROWTH_FACTOR_BINDING	2	IGFBP3,ITGB3	0.0260771	0.076541
GO_MF	GO:0031994_INSULIN_LIKE_GROWTH_FACTOR_I_BINDING	2	IGFBP3,ITGB3	0.0260771	0.076541
GO_MF	GO:0043021_RIBONUCLEOPROTEIN_COMPLEX_BINDING	2	MDM2,PIM1	0.0260771	0.076541
GO_CC	GO:0046658_ANCHORED_COMPONENT_OF_PLASMA_MEMBRANE	2	CD14,EFNA1	0.0260771	0.112631
GO_CC	GO:0016528_SARCOPLASM	2	THBS1,CACNA2D1	0.0260771	0.112631
Reactome	REACTOME_G_ALPHA_S_SIGNALLING_EVENTS	2	GNG4,TSHR	0.0260771	0.132032
Reactome	REACTOME_INTERLEUKIN_2_SIGNALING	2	IL2RA,IL2RB	0.0260771	0.132032
Reactome	REACTOME_NGF_STIMULATED_TRANSCRIPTION	2	FOS,ID1	0.0260771	0.132032
Reactome	REACTOME_SUMOYLATION_OF_TRANSCRIPTION_FACTORS	2	TP53,MDM2	0.0260771	0.132032
Reactome	REACTOME_TRAIL_SIGNALING	2	TNFRSF10B,TNFRSF10A	0.0260771	0.132032
Biocarta	BIOCARTA_PLATELETAPP_PATHWAY	2	COL4A3,COL4A4	0.0260771	0.117868
Biocarta	BIOCARTA_PLK3_PATHWAY	2	ATM,TP53	0.0260771	0.117868
Reactome	REACTOME_NERVOUS_SYSTEM_DEVELOPMENT	14	COL3A1,MET,COL5A1,RPS6KA6,EFNA1,MAPK12,COL4A3,COL6A6,CACNA1C,COL4A4,SHC3,ITGB3,LAMA1,RELN	0.0265622	0.133088
GO_BP	GO:0010975_REGULATION_OF_NEURON_PROJECTION_DEVELOPMENT	11	FGF13,NFE2L2,ITGA3,PPP3CA,MDM2,SPP1,EFNA1,FN1,ID1,WNT7A,RELN	0.0281436	0.113715
GO_CC	GO:0098590_PLASMA_MEMBRANE_REGION	13	TGFBR2,ITGA3,SPRY4,SPRY2,MET,PDGFB,SHC4,FN1,PROM1,CACNA1C,FASLG,TSHR,ITGB3	0.0284485	0.120313
GO_BP	GO:0030330_DNA_DAMAGE_RESPONSE_SIGNAL_TRANSDUCTION_BY_P53_CLASS_MEDIATOR	6	ATM,GADD45A,TP53,MDM2,RPS6KA6,SFN	0.0285674	0.114976
GO_BP	GO:0010595_POSITIVE_REGULATION_OF_ENDOTHELIAL_CELL_MIGRATION	6	NFE2L2,MET,PDGFB,THBS1,WNT7A,ITGB3	0.0285674	0.114976
GO_BP	GO:1903034_REGULATION_OF_RESPONSE_TO_WOUNDING	6	NFE2L2,DUSP10,PDGFB,SPP1,TLR4,THBS1	0.0285674	0.114976
GO_BP	GO:0045596_NEGATIVE_REGULATION_OF_CELL_DIFFERENTIATION	20	FGF13,NFE2L2,COL3A1,SPRY2,RUNX1,TP53,PPP3CA,COL5A1,DUSP10,PPARG,MDM2,PDGFB,IL6,SPP1,EFNA1,NOG,TLR4,ID1,WNT7A,ITGB3	0.0291988	0.117365
GO_BP	GO:0050921_POSITIVE_REGULATION_OF_CHEMOTAXIS	7	PDGFD,CSF1R,MET,PDGFB,IL6,THBS1,CCR7	0.0301758	0.121053
GO_BP	GO:0016311_DEPHOSPHORYLATION	9	DUSP6,PPP2CB,PPP3CA,IGFBP3,DUSP5,DUSP10,DUSP4,DUSP2,PTPN5	0.0302303	0.121053
Reactome	REACTOME_INTERLEUKIN_4_AND_INTERLEUKIN_13_SIGNALING	9	FOS,TP53,LIF,IL6,PIM1,LAMA5,COL1A2,FN1,FASLG	0.0302303	0.149905
GO_BP	GO:0034612_RESPONSE_TO_TUMOR_NECROSIS_FACTOR	8	COL1A1,MAP3K5,NFE2L2,FAS,TP53,CD14,PPARGC1A,THBS1	0.0305951	0.121053
GO_BP	GO:0048771_TISSUE_REMODELING	8	CSF1R,TP53,PPP3CA,LIF,MDM2,IL6,SPP1,ITGB3	0.0305951	0.121053
GO_BP	GO:0022603_REGULATION_OF_ANATOMICAL_STRUCTURE_MORPHOGENESIS	26	GADD45A,CAPN2,FGF13,TGFBR2,NFE2L2,SPRY2,CSF1R,RUNX1,PPP3CA,COL5A1,LIF,PPARG,IL6,PIM1,SPP1,EFNA1,PPARGC1A,FN1,NOG,COL4A3,THBS1,KIT,ID1,WNT7A,FASLG,RELN	0.0311165	0.121053
Reactome	REACTOME_FLT3_SIGNALING	16	DUSP6,PPP2CB,MET,DUSP5,IL2RA,DUSP10,PDGFB,FGF20,DUSP4,DUSP2,MAPK12,FN1,IL2RB,KIT,SHC3,ITGB3	0.031441	0.154318
GO_BP	GO:0060419_HEART_GROWTH	5	DUSP6,TGFBR2,PIM1,FGF20,NOG	0.0318578	0.121053
GO_BP	GO:0061041_REGULATION_OF_WOUND_HEALING	5	NFE2L2,DUSP10,PDGFB,TLR4,THBS1	0.0318578	0.121053
GO_BP	GO:0033273_RESPONSE_TO_VITAMIN	5	COL1A1,PPARG,MDM2,PIM1,SPP1	0.0318578	0.121053
GO_MF	GO:0047485_PROTEIN_N_TERMINUS_BINDING	5	ATM,GADD45A,TP53,MDM2,ID1	0.0318578	0.0926507
GO_BP	GO:0042330_TAXIS	18	PDGFD,CSF1R,MET,PDGFB,IL6,LAMA5,EFNA1,NOG,LAMA3,THBS1,KIT,LAMC2,CSF3R,SHC3,ITGB3,CCR7,LAMA1,RELN	0.0320808	0.121053
GO_BP	GO:0051093_NEGATIVE_REGULATION_OF_DEVELOPMENTAL_PROCESS	27	GADD45A,FGF13,TGFBR2,NFE2L2,COL3A1,SPRY2,RUNX1,TP53,PPP3CA,COL5A1,DUSP10,PPARG,MDM2,PDGFB,IL6,RPS6KA6,SPP1,EFNA1,PPARGC1A,NOG,COL4A3,TLR4,THBS1,ID1,WNT7A,FASLG,ITGB3	0.0326374	0.121053
GO_BP	GO:0051049_REGULATION_OF_TRANSPORT	29	FGF13,NFE2L2,CSF1R,TP53,PPP3CA,LIF,PPARG,MDM2,PDGFB,IL6,PIM1,FGF20,MAPK8IP2,PLA2G5,FGF12,CD14,SPP1,SGK2,PPARGC1A,FN1,TLR4,THBS1,IL2RB,CACNA1C,WNT7A,CACNA2D1,ITGB3,SFN,RELN	0.0329019	0.121053
Biocarta	BIOCARTA_PML_PATHWAY	3	FAS,TP53,FASLG	0.0338382	0.147066
GO_BP	GO:0008306_ASSOCIATIVE_LEARNING	3	FOS,KIT,RELN	0.0338382	0.121053
GO_BP	GO:0050873_BROWN_FAT_CELL_DIFFERENTIATION	3	DUSP10,PIM1,PPARGC1A	0.0338382	0.121053
GO_BP	GO:0070509_CALCIUM_ION_IMPORT	3	PDGFB,CACNA1C,CACNA2D1	0.0338382	0.121053
GO_BP	GO:0035690_CELLULAR_RESPONSE_TO_DRUG	3	NFE2L2,TP53,PPP3CA	0.0338382	0.121053
GO_BP	GO:0060996_DENDRITIC_SPINE_DEVELOPMENT	3	EFNA1,WNT7A,RELN	0.0338382	0.121053
GO_BP	GO:0043537_NEGATIVE_REGULATION_OF_BLOOD_VESSEL_ENDOTHELIAL_CELL_MIGRATION	3	GADD45A,PPARG,THBS1	0.0338382	0.121053
GO_BP	GO:0045912_NEGATIVE_REGULATION_OF_CARBOHYDRATE_METABOLIC_PROCESS	3	NUPR1,TP53,PPARGC1A	0.0338382	0.121053
GO_BP	GO:0010719_NEGATIVE_REGULATION_OF_EPITHELIAL_TO_MESENCHYMAL_TRANSITION	3	SPRY2,EFNA1,NOG	0.0338382	0.121053
GO_BP	GO:0042108_POSITIVE_REGULATION_OF_CYTOKINE_BIOSYNTHETIC_PROCESS	3	IL6,TLR4,THBS1	0.0338382	0.121053
GO_BP	GO:0032411_POSITIVE_REGULATION_OF_TRANSPORTER_ACTIVITY	3	SGK2,CACNA2D1,RELN	0.0338382	0.121053
GO_BP	GO:0002532_PRODUCTION_OF_MOLECULAR_MEDIATOR_INVOLVED_IN_INFLAMMATORY_RESPONSE	3	DUSP10,IL6,TLR4	0.0338382	0.121053
GO_BP	GO:0048710_REGULATION_OF_ASTROCYTE_DIFFERENTIATION	3	LIF,IL6,NOG	0.0338382	0.121053
GO_BP	GO:0008217_REGULATION_OF_BLOOD_PRESSURE	3	PPARG,PDGFB,COL1A2	0.0338382	0.121053
GO_BP	GO:0043470_REGULATION_OF_CARBOHYDRATE_CATABOLIC_PROCESS	3	NUPR1,TP53,PPARGC1A	0.0338382	0.121053
GO_BP	GO:0045604_REGULATION_OF_EPIDERMAL_CELL_DIFFERENTIATION	3	RUNX1,ETV4,SFN	0.0338382	0.121053
GO_BP	GO:0006937_REGULATION_OF_MUSCLE_CONTRACTION	3	FGF13,CACNA1C,KIT	0.0338382	0.121053
GO_BP	GO:0099175_REGULATION_OF_POSTSYNAPSE_ORGANIZATION	3	EFNA1,WNT7A,RELN	0.0338382	0.121053
GO_BP	GO:0035249_SYNAPTIC_TRANSMISSION_GLUTAMATERGIC	3	MAPK8IP2,SHC3,RELN	0.0338382	0.121053
GO_CC	GO:0098636_PROTEIN_COMPLEX_INVOLVED_IN_CELL_ADHESION	3	ITGA3,ITGB6,ITGB3	0.0338382	0.136169
GO_BP	GO:0060038_CARDIAC_MUSCLE_CELL_PROLIFERATION	4	TGFBR2,PIM1,FGF20,NOG	0.03421	0.121053
GO_BP	GO:0042107_CYTOKINE_METABOLIC_PROCESS	4	CEBPE,IL6,TLR4,THBS1	0.03421	0.121053
GO_BP	GO:0032091_NEGATIVE_REGULATION_OF_PROTEIN_BINDING	4	MET,PDGFB,NOG,ID1	0.03421	0.121053
GO_BP	GO:0030858_POSITIVE_REGULATION_OF_EPITHELIAL_CELL_DIFFERENTIATION	4	ETV4,LIF,PROM1,SFN	0.03421	0.121053
GO_BP	GO:0046637_REGULATION_OF_ALPHA_BETA_T_CELL_DIFFERENTIATION	4	TGFBR2,NFKBIZ,RUNX1,PRDM1	0.03421	0.121053
GO_BP	GO:0006941_STRIATED_MUSCLE_CONTRACTION	4	FGF13,FGF12,CACNA1C,CACNA2D1	0.03421	0.121053
GO_CC	GO:0031091_PLATELET_ALPHA_GRANULE	4	PDGFB,FN1,THBS1,ITGB3	0.03421	0.136169
Reactome	REACTOME_PHASE_0_RAPID_DEPOLARISATION	4	FGF13,FGF12,CACNA1C,CACNA2D1	0.03421	0.166212
Hallmark	HALLMARK_GLYCOLYSIS	4	PPP2CB,IGFBP3,MET,COL5A1	0.03421	0.0868408
GO_BP	GO:0032990_CELL_PART_MORPHOGENESIS	16	FGF13,CSF1R,PPP3CA,LAMA5,MAPK8IP2,SPP1,EFNA1,FN1,NOG,LAMA3,LAMC2,ID1,WNT7A,SHC3,LAMA1,RELN	0.0347787	0.121053
GO_BP	GO:0051129_NEGATIVE_REGULATION_OF_CELLULAR_COMPONENT_ORGANIZATION	16	ATM,FGF13,NUPR1,RAD50,ITGA3,SPRY2,TP53,PPP3CA,MET,LIF,MDM2,SPP1,EFNA1,PPARGC1A,THBS1,ID1	0.0347787	0.121053
GO_BP	GO:0007584_RESPONSE_TO_NUTRIENT	6	TGFBR2,COL1A1,PPARG,MDM2,PIM1,SPP1	0.0348294	0.121053
GO_BP	GO:0060326_CELL_CHEMOTAXIS	9	PDGFD,CSF1R,MET,PDGFB,IL6,THBS1,KIT,CSF3R,CCR7	0.0350156	0.121053
GO_BP	GO:0010634_POSITIVE_REGULATION_OF_EPITHELIAL_CELL_MIGRATION	8	TGFBR2,NFE2L2,ITGA3,MET,PDGFB,THBS1,WNT7A,ITGB3	0.0358542	0.121053
Reactome	REACTOME_PROGRAMMED_CELL_DEATH	8	FAS,TP53,TNFRSF10B,TNFRSF10A,CD14,TLR4,FASLG,SFN	0.0358542	0.16871
GO_BP	GO:0010035_RESPONSE_TO_INORGANIC_SUBSTANCE	16	CAPN2,FOS,COL1A1,MAP3K5,PPP2CB,NFE2L2,PDGFD,PPP3CA,MET,MDM2,IL6,CD14,PPARGC1A,THBS1,KIT,CCR7	0.0383738	0.121053
GO_BP	GO:0043588_SKIN_DEVELOPMENT	10	COL1A1,ITGA3,COL3A1,RUNX1,ETV4,MET,COL5A1,LAMA5,COL1A2,SFN	0.0384881	0.121053
KEGG	hsa05222__Small_cell_lung_cancer	10	ITGA3,TP53,LAMA5,FN1,COL4A3,LAMA3,LAMB4,LAMC2,COL4A4,LAMA1	0.0384881	0.368183
GO_BP	GO:0050878_REGULATION_OF_BODY_FLUID_LEVELS	12	COL1A1,NFE2L2,COL3A1,MET,PDGFB,IL6,COL1A2,FN1,TLR4,THBS1,ITGB3,SFN	0.0385062	0.121053
GO_BP	GO:0031400_NEGATIVE_REGULATION_OF_PROTEIN_MODIFICATION_PROCESS	17	GADD45A,DUSP6,SPRY4,SPRY2,IGFBP3,DUSP5,GADD45B,LIF,DUSP10,DUSP4,DUSP2,RPS6KA6,EFNA1,PPARGC1A,NOG,TLR4,SFN	0.0386074	0.121053
GO_BP	GO:0046632_ALPHA_BETA_T_CELL_DIFFERENTIATION	5	TGFBR2,NFKBIZ,RUNX1,IL6,PRDM1	0.0396225	0.121053
GO_BP	GO:0007612_LEARNING	5	FOS,FGF13,MAPK8IP2,KIT,RELN	0.0396225	0.121053
GO_BP	GO:0044819_MITOTIC_G1_S_TRANSITION_CHECKPOINT	5	ATM,GADD45A,TP53,MDM2,SFN	0.0396225	0.121053
GO_BP	GO:0006936_MUSCLE_CONTRACTION	5	FGF13,FGF12,CACNA1C,KIT,CACNA2D1	0.0396225	0.121053
GO_BP	GO:1905952_REGULATION_OF_LIPID_LOCALIZATION	5	PPARG,IL6,SPP1,THBS1,ITGB3	0.0396225	0.121053
GO_MF	GO:0042277_PEPTIDE_BINDING	5	PPP3CA,PPARG,MAPK8IP2,CD14,TLR4	0.0396225	0.0998061
KEGG	hsa05132__Salmonella_infection	5	FOS,IL6,CD14,MAPK12,TLR4	0.0396225	0.368183
GO_BP	GO:0001704_FORMATION_OF_PRIMARY_GERM_LAYER	9	ITGA3,DUSP5,COL5A1,DUSP4,DUSP2,FN1,NOG,LAMA3,ITGB3	0.0403112	0.12192
Biocarta	BIOCARTA_ARENRF2_PATHWAY	2	FOS,NFE2L2	0.0416811	0.151934
Biocarta	BIOCARTA_EFP_PATHWAY	2	TP53,SFN	0.0416811	0.151934
GO_BP	GO:0086065_CELL_COMMUNICATION_INVOLVED_IN_CARDIAC_CONDUCTION	2	CACNA1C,CACNA2D1	0.0416811	0.122818
GO_BP	GO:0036474_CELL_DEATH_IN_RESPONSE_TO_HYDROGEN_PEROXIDE	2	NFE2L2,MET	0.0416811	0.122818
GO_BP	GO:0006975_DNA_DAMAGE_INDUCED_PROTEIN_PHOSPHORYLATION	2	ATM,MAPK12	0.0416811	0.122818
GO_BP	GO:0042772_DNA_DAMAGE_RESPONSE_SIGNAL_TRANSDUCTION_RESULTING_IN_TRANSCRIPTION	2	TP53,RPS6KA6	0.0416811	0.122818
GO_BP	GO:0006984_ER_NUCLEUS_SIGNALING_PATHWAY	2	NFE2L2,TP53	0.0416811	0.122818
GO_BP	GO:0085029_EXTRACELLULAR_MATRIX_ASSEMBLY	2	COL1A2,LAMB4	0.0416811	0.122818
GO_BP	GO:0022617_EXTRACELLULAR_MATRIX_DISASSEMBLY	2	CAPN2,IL6	0.0416811	0.122818
GO_BP	GO:0021885_FOREBRAIN_CELL_MIGRATION	2	FGF13,RELN	0.0416811	0.122818
GO_BP	GO:0010324_MEMBRANE_INVAGINATION	2	PPARG,THBS1	0.0416811	0.122818
GO_BP	GO:0050819_NEGATIVE_REGULATION_OF_COAGULATION	2	PDGFB,THBS1	0.0416811	0.122818
GO_BP	GO:0010664_NEGATIVE_REGULATION_OF_STRIATED_MUSCLE_CELL_APOPTOTIC_PROCESS	2	NUPR1,NFE2L2	0.0416811	0.122818
GO_BP	GO:0048570_NOTOCHORD_MORPHOGENESIS	2	EFNA1,NOG	0.0416811	0.122818
GO_BP	GO:1901293_NUCLEOSIDE_PHOSPHATE_BIOSYNTHETIC_PROCESS	2	RAD50,PPARGC1A	0.0416811	0.122818
GO_BP	GO:0002675_POSITIVE_REGULATION_OF_ACUTE_INFLAMMATORY_RESPONSE	2	IL6,CCR7	0.0416811	0.122818
GO_BP	GO:1903580_POSITIVE_REGULATION_OF_ATP_METABOLIC_PROCESS	2	NUPR1,PPARGC1A	0.0416811	0.122818
GO_BP	GO:0045923_POSITIVE_REGULATION_OF_FATTY_ACID_METABOLIC_PROCESS	2	PPARG,PPARGC1A	0.0416811	0.122818
GO_BP	GO:0043032_POSITIVE_REGULATION_OF_MACROPHAGE_ACTIVATION	2	TLR4,THBS1	0.0416811	0.122818
GO_BP	GO:0036003_POSITIVE_REGULATION_OF_TRANSCRIPTION_FROM_RNA_POLYMERASE_II_PROMOTER_IN_RESPONSE_TO_STRESS	2	NFE2L2,TP53	0.0416811	0.122818
GO_BP	GO:0051259_PROTEIN_COMPLEX_OLIGOMERIZATION	2	TP53,COL1A2	0.0416811	0.122818
GO_BP	GO:0055117_REGULATION_OF_CARDIAC_MUSCLE_CONTRACTION	2	FGF13,CACNA1C	0.0416811	0.122818
GO_BP	GO:0006942_REGULATION_OF_STRIATED_MUSCLE_CONTRACTION	2	FGF13,CACNA1C	0.0416811	0.122818
GO_BP	GO:1904353_REGULATION_OF_TELOMERE_CAPPING	2	ATM,RAD50	0.0416811	0.122818
GO_BP	GO:0034121_REGULATION_OF_TOLL_LIKE_RECEPTOR_SIGNALING_PATHWAY	2	CD14,TLR4	0.0416811	0.122818
GO_BP	GO:0044342_TYPE_B_PANCREATIC_CELL_PROLIFERATION	2	NUPR1,IGFBP3	0.0416811	0.122818
GO_BP	GO:0016050_VESICLE_ORGANIZATION	2	PLA2G5,FASLG	0.0416811	0.122818
GO_MF	GO:0140272_EXOGENOUS_PROTEIN_BINDING	2	ITGB6,ITGB3	0.0416811	0.102286
GO_CC	GO:0005902_MICROVILLUS	2	PROM1,ITGB3	0.0416811	0.145884
GO_CC	GO:0098685_SCHAFFER_COLLATERAL_CA1_SYNAPSE	2	PPP3CA,WNT7A	0.0416811	0.145884
Reactome	REACTOME_DISEASES_OF_PROGRAMMED_CELL_DEATH	2	CAPN2,FASLG	0.0416811	0.174336
KEGG	hsa05130__Pathogenic_Escherichia_coli_infection	2	CD14,TLR4	0.0416811	0.368183
GO_MF	GO:0008092_CYTOSKELETAL_PROTEIN_BINDING	8	CAPN2,FGF13,PPP2CB,PPARG,MAPK8IP2,PPARGC1A,PROM1,CACNA1C	0.0417088	0.102286
GO_MF	GO:0005539_GLYCOSAMINOGLYCAN_BINDING	6	TGFBR2,COL5A1,PLA2G5,FN1,THBS1,LAMC2	0.0419471	0.102286
GO_BP	GO:0032147_ACTIVATION_OF_PROTEIN_KINASE_ACTIVITY	16	GADD45A,DUSP6,MAP3K12,FGF13,TGFBR2,MAP3K5,TNFRSF10B,DUSP5,GADD45B,PDGFC,TNFRSF10A,PDGFB,TLR4,THBS1,KIT,ITGB3	0.0422368	0.124337
GO_BP	GO:0061061_MUSCLE_STRUCTURE_DEVELOPMENT	17	CAPN2,FOS,TGFBR2,NUPR1,MAP3K5,COL3A1,PPP3CA,IGFBP3,LIF,MDM2,PDGFB,PIM1,FGF20,LAMA5,MAPK12,NOG,KIT	0.0423476	0.124426
GO_BP	GO:0043405_REGULATION_OF_MAP_KINASE_ACTIVITY	17	GADD45A,DUSP6,MAP3K12,MAP3K5,PDGFD,SPRY4,SPRY2,DUSP5,GADD45B,PDGFC,DUSP10,PDGFB,DUSP4,DUSP2,TLR4,THBS1,KIT	0.0423476	0.124426
GO_BP	GO:0043534_BLOOD_VESSEL_ENDOTHELIAL_CELL_MIGRATION	7	GADD45A,NFE2L2,PPARG,PDGFB,EFNA1,THBS1,ID1	0.0424015	0.124466
GO_BP	GO:0009991_RESPONSE_TO_EXTRACELLULAR_STIMULUS	12	FOS,TGFBR2,COL1A1,MAP3K5,NFE2L2,FAS,TP53,PPARG,MDM2,PIM1,SPP1,PPARGC1A	0.0431542	0.126556
GO_BP	GO:0033673_NEGATIVE_REGULATION_OF_KINASE_ACTIVITY	10	GADD45A,DUSP6,SPRY4,SPRY2,DUSP5,GADD45B,DUSP10,DUSP4,DUSP2,SFN	0.043739	0.127986
GO_BP	GO:0035710_CD4_POSITIVE_ALPHA_BETA_T_CELL_ACTIVATION	4	TGFBR2,NFKBIZ,RUNX1,IL6	0.0439319	0.127986
GO_BP	GO:0033627_CELL_ADHESION_MEDIATED_BY_INTEGRIN	4	LIF,EFNA1,ITGB6,ITGB3	0.0439319	0.127986
GO_BP	GO:0071621_GRANULOCYTE_CHEMOTAXIS	4	CSF1R,THBS1,CSF3R,CCR7	0.0439319	0.127986
GO_BP	GO:0002576_PLATELET_DEGRANULATION	4	PDGFB,FN1,THBS1,ITGB3	0.0439319	0.127986
GO_BP	GO:1901222_REGULATION_OF_NIK_NF_KAPPAB_SIGNALING	4	TNFRSF10B,TNFRSF10A,CD14,TLR4	0.0439319	0.127986
GO_BP	GO:0043627_RESPONSE_TO_ESTROGEN	4	TGFBR2,PPARG,MDM2,WNT7A	0.0439319	0.127986
GO_CC	GO:0001726_RUFFLE	4	SPRY4,SPRY2,TLR4,ITGB3	0.0439319	0.148636
Biocarta	BIOCARTA_G2_PATHWAY	4	ATM,GADD45A,TP53,MDM2	0.0439319	0.155135
GO_BP	GO:0048863_STEM_CELL_DIFFERENTIATION	9	NFE2L2,RUNX1,TP53,LIF,LAMA5,SHC4,FN1,KIT,WNT7A	0.0461386	0.132947
GO_BP	GO:0060317_CARDIAC_EPITHELIAL_TO_MESENCHYMAL_TRANSITION	3	TGFBR2,EFNA1,NOG	0.0461507	0.132947
GO_BP	GO:0003203_ENDOCARDIAL_CUSHION_MORPHOGENESIS	3	TGFBR2,MDM2,NOG	0.0461507	0.132947
GO_BP	GO:0015909_LONG_CHAIN_FATTY_ACID_TRANSPORT	3	PPARG,PLA2G5,THBS1	0.0461507	0.132947
GO_BP	GO:0001937_NEGATIVE_REGULATION_OF_ENDOTHELIAL_CELL_PROLIFERATION	3	PPARG,COL4A3,THBS1	0.0461507	0.132947
GO_BP	GO:0032722_POSITIVE_REGULATION_OF_CHEMOKINE_PRODUCTION	3	CSF1R,IL6,TLR4	0.0461507	0.132947
GO_BP	GO:0032757_POSITIVE_REGULATION_OF_INTERLEUKIN_8_PRODUCTION	3	IL6,CD14,TLR4	0.0461507	0.132947
GO_BP	GO:0014911_POSITIVE_REGULATION_OF_SMOOTH_MUSCLE_CELL_MIGRATION	3	PDGFD,MDM2,PDGFB	0.0461507	0.132947
GO_BP	GO:2000514_REGULATION_OF_CD4_POSITIVE_ALPHA_BETA_T_CELL_ACTIVATION	3	TGFBR2,NFKBIZ,RUNX1	0.0461507	0.132947
GO_BP	GO:0070228_REGULATION_OF_LYMPHOCYTE_APOPTOTIC_PROCESS	3	TP53,EFNA1,IL7R	0.0461507	0.132947
GO_BP	GO:0051208_SEQUESTERING_OF_CALCIUM_ION	3	CACNA1C,FASLG,CCR7	0.0461507	0.132947
Reactome	REACTOME_ELASTIC_FIBRE_FORMATION	3	ITGB6,FN1,ITGB3	0.0461507	0.18973
Reactome	REACTOME_MOLECULES_ASSOCIATED_WITH_ELASTIC_FIBRES	3	ITGB6,FN1,ITGB3	0.0461507	0.18973
GO_BP	GO:0007517_MUSCLE_ORGAN_DEVELOPMENT	11	FOS,TGFBR2,NUPR1,COL3A1,PPP3CA,LIF,PIM1,FGF20,LAMA5,MAPK12,NOG	0.0463147	0.133295
GO_BP	GO:1902107_POSITIVE_REGULATION_OF_LEUKOCYTE_DIFFERENTIATION	8	FOS,TGFBR2,NFKBIZ,RUNX1,LIF,IL2RA,DUSP10,IL7R	0.0481833	0.138544
GO_BP	GO:1903844_REGULATION_OF_CELLULAR_RESPONSE_TO_TRANSFORMING_GROWTH_FACTOR_BETA_STIMULUS	5	TGFBR2,ITGA3,SPRY2,TP53,THBS1	0.0485005	0.139068
GO_BP	GO:0090257_REGULATION_OF_MUSCLE_SYSTEM_PROCESS	5	FGF13,PPP3CA,PPARGC1A,CACNA1C,KIT	0.0485005	0.139068
GO_BP	GO:0046620_REGULATION_OF_ORGAN_GROWTH	5	DUSP6,TGFBR2,PIM1,FGF20,NOG	0.0485005	0.139068
GO_MF	GO:0019903_PROTEIN_PHOSPHATASE_BINDING	5	MAP3K5,CSF1R,TP53,MET,PPARG	0.0485005	0.117364
GO_CC	GO:0031253_CELL_PROJECTION_MEMBRANE	5	ITGA3,SPRY4,SPRY2,PROM1,ITGB3	0.0485005	0.161403
Reactome	REACTOME_VESICLE_MEDIATED_TRANSPORT	5	COL1A1,COL3A1,COL1A2,IL7R,SFN	0.0485005	0.197701
GO_BP	GO:0043085_POSITIVE_REGULATION_OF_CATALYTIC_ACTIVITY	34	GADD45A,DUSP6,MAP3K12,FGF13,TGFBR2,NUPR1,MAP3K5,RAD50,FAS,PDGFD,SPRY2,CSF1R,MET,TNFRSF10B,DUSP5,GADD45B,PDGFC,PPARG,TNFRSF10A,PDGFB,PLA2G5,EFNA1,MAPK12,FN1,COL4A3,TLR4,THBS1,CACNA1C,KIT,NPM2,FASLG,ITGB3,CCR7,RELN	0.0490059	0.140387
GO_BP	GO:0002683_NEGATIVE_REGULATION_OF_IMMUNE_SYSTEM_PROCESS	10	ATM,NFE2L2,COL3A1,RUNX1,IL2RA,DUSP10,PPARG,TLR4,THBS1,IL7R	0.0494694	0.141452
GO_BP	GO:0048659_SMOOTH_MUSCLE_CELL_PROLIFERATION	10	TGFBR2,MAP3K5,PDGFD,IGFBP3,PPARG,MDM2,PDGFB,IL6,PPARGC1A,THBS1	0.0494694	0.141452
GO_BP	GO:1901343_NEGATIVE_REGULATION_OF_VASCULATURE_DEVELOPMENT	7	GADD45A,SPRY2,PPARG,PDGFB,COL4A3,THBS1,FASLG	0.0496018	0.141569
GO_BP	GO:0045834_POSITIVE_REGULATION_OF_LIPID_METABOLIC_PROCESS	6	CAPN2,PPARG,PDGFB,PPARGC1A,KIT,CCR7	0.0499543	0.142312
GO_BP	GO:0045621_POSITIVE_REGULATION_OF_LYMPHOCYTE_DIFFERENTIATION	6	TGFBR2,NFKBIZ,RUNX1,IL2RA,DUSP10,IL7R	0.0499543	0.142312
GO_CC	GO:0031012_EXTRACELLULAR_MATRIX	18	COL1A1,COL3A1,COL5A1,PDGFB,LAMA5,COL1A2,FN1,COL4A3,LAMA3,THBS1,LAMB4,COL6A6,COL27A1,LAMC2,COL4A4,WNT7A,LAMA1,RELN	7.80361e-05	0.00072006	16	WNT5B,LAMC3,MMP9,TNN,CHAD,WNT6,THBS4,LEFTY2,WNT3,BMP7,COL11A2,WNT11,FGF10,FGFR2,SOST,MMP3	0.0157956	0.0758189
GO_BP	GO:0090193_POSITIVE_REGULATION_OF_GLOMERULUS_DEVELOPMENT	3	PDGFD,PDGFB,NOG	0.000914712	0.0122929	2	RET,IL6R	0.0294319	0.168564
GO_BP	GO:0032409_REGULATION_OF_TRANSPORTER_ACTIVITY	9	FGF13,PPARG,PIM1,MAPK8IP2,FGF12,SGK2,PPARGC1A,CACNA2D1,RELN	0.00158689	0.0183623	8	CACNG4,MMP9,BCL2,CACNB3,EPO,GRIN1,GRIN2B,GRIA3	0.0326405	0.185862
GO_BP	GO:0033555_MULTICELLULAR_ORGANISMAL_RESPONSE_TO_STRESS	5	CAPN2,PPP3CA,MAPK8IP2,THBS1,RELN	0.00135061	0.0175409	4	THBS4,RET,BCL2,NTRK1	0.0272985	0.168564
GO_BP	GO:0014812_MUSCLE_CELL_MIGRATION	7	NFE2L2,PDGFD,IGFBP3,MDM2,PDGFB,PPARGC1A,ITGB3	0.0025841	0.0256831	6	NR4A3,THBS4,BCL2,TERT,PLAT,SIX1	0.0427463	0.23013
GO_BP	GO:0071229_CELLULAR_RESPONSE_TO_ACID_CHEMICAL	6	CAPN2,COL1A1,COL3A1,PDGFD,PDGFC,COL1A2	0.00314035	0.0310122	5	DNMT3A,SOCS1,DNMT1,SIX1,NTRK2	0.0481642	0.25105
GO_BP	GO:0048265_RESPONSE_TO_PAIN	3	CAPN2,THBS1,RELN	0.00527162	0.0482088	3	THBS4,RET,NTRK1	0.0136668	0.141991
GO_BP	GO:2000310_REGULATION_OF_NMDA_RECEPTOR_ACTIVITY	3	MAPK8IP2,PPARGC1A,RELN	0.0156468	0.0745213	3	GRIN1,GRIN2B,GRIA3	0.0381348	0.210666
GO_BP	GO:0048266_BEHAVIORAL_RESPONSE_TO_PAIN	2	CAPN2,THBS1	0.00626214	0.0509375	2	THBS4,NTRK1	0.0132884	0.141956
GO_BP	GO:0042149_CELLULAR_RESPONSE_TO_GLUCOSE_STARVATION	2	NFE2L2,TP53	0.0142833	0.0700096	2	PRKAA2,BCL2	0.0294319	0.168564
GO_BP	GO:0098815_MODULATION_OF_EXCITATORY_POSTSYNAPTIC_POTENTIAL	2	WNT7A,RELN	0.0142833	0.0700096	2	CACNB3,GRIN1	0.0294319	0.168564
GO_BP	GO:0070262_PEPTIDYL_SERINE_DEPHOSPHORYLATION	2	PPP2CB,PPP3CA	0.0142833	0.0700096	2	PPP2R2C,PPP2R2B	0.0294319	0.168564
GO_BP	GO:2000463_POSITIVE_REGULATION_OF_EXCITATORY_POSTSYNAPTIC_POTENTIAL	2	WNT7A,RELN	0.0142833	0.0700096	2	CACNB3,GRIN1	0.0294319	0.168564
GO_BP	GO:1904754_POSITIVE_REGULATION_OF_VASCULAR_ASSOCIATED_SMOOTH_MUSCLE_CELL_MIGRATION	2	MDM2,PDGFB	0.0142833	0.0700096	2	NR4A3,TERT	0.0294319	0.168564
GO_BP	GO:0006811_ION_TRANSPORT	17	FGF13,PPP3CA,PPARG,PDGFB,FGF20,MAPK8IP2,PLA2G5,FGF12,SGK2,PPARGC1A,THBS1,CACNA1C,FASLG,CACNA2D1,ITGB3,CCR7,RELN	0.0118854	0.0700096	20	CACNA2D2,CAMK2B,CACNG4,PRKAA2,CD19,MMP9,CACNG1,PLA2G4A,CACNA1G,BCL2,CACNB3,CACNA1E,EPO,GRIN1,GRIN2B,ABL1,GRIA3,PML,LRP2,NTRK2	0.0216742	0.154204
GO_BP	GO:0001101_RESPONSE_TO_ACID_CHEMICAL	7	CAPN2,COL1A1,COL3A1,PDGFD,PDGFC,COL1A2,PPARGC1A	0.025089	0.105503	8	PCK1,GRIN1,DNMT3A,SOCS1,NTRK1,DNMT1,SIX1,NTRK2	0.0400351	0.217113
GO_BP	GO:2001257_REGULATION_OF_CATION_CHANNEL_ACTIVITY	6	FGF13,MAPK8IP2,FGF12,PPARGC1A,CACNA2D1,RELN	0.0144684	0.0700096	7	CACNG4,MMP9,CACNB3,EPO,GRIN1,GRIN2B,GRIA3	0.0177945	0.154204
GO_CC	GO:0097060_SYNAPTIC_MEMBRANE	4	ITGA3,SHC4,CACNA1C,ITGB3	0.0439319	0.148636	5	FOSL1,CACNG4,GRIN1,GRIN2B,GRIA3	0.036697	0.127642
GO_CC	GO:0045211_POSTSYNAPTIC_MEMBRANE	3	SHC4,CACNA1C,ITGB3	0.0338382	0.136169	4	CACNG4,GRIN1,GRIN2B,GRIA3	0.0181644	0.0838359
GO_BP	GO:1900449_REGULATION_OF_GLUTAMATE_RECEPTOR_SIGNALING_PATHWAY	3	MAPK8IP2,PPARGC1A,RELN	0.0236924	0.104768	4	CACNG4,GRIN1,GRIN2B,GRIA3	0.0113079	0.137797
GO_BP	GO:0099601_REGULATION_OF_NEUROTRANSMITTER_RECEPTOR_ACTIVITY	3	MAPK8IP2,PPARGC1A,RELN	0.0236924	0.104768	4	CACNG4,GRIN1,GRIN2B,GRIA3	0.0113079	0.137797
GO_BP	GO:0006812_CATION_TRANSPORT	13	FGF13,PPP3CA,PDGFB,FGF20,MAPK8IP2,FGF12,PPARGC1A,CACNA1C,FASLG,CACNA2D1,ITGB3,CCR7,RELN	0.025203	0.105503	17	CACNA2D2,CAMK2B,CACNG4,CD19,MMP9,CACNG1,CACNA1G,BCL2,CACNB3,CACNA1E,EPO,GRIN1,GRIN2B,ABL1,GRIA3,PML,LRP2	0.0114102	0.1379
GO_BP	GO:0090192_REGULATION_OF_GLOMERULUS_DEVELOPMENT	3	PDGFD,PDGFB,NOG	0.00957159	0.0700096	4	WT1,RET,BMP7,IL6R	0.00327826	0.0531783
GO_BP	GO:0072110_GLOMERULAR_MESANGIAL_CELL_PROLIFERATION	2	PDGFD,PDGFB	0.0416811	0.122818	3	WT1,BMP7,IL6R	0.0136668	0.141991
GO_BP	GO:1903318_NEGATIVE_REGULATION_OF_PROTEIN_MATURATION	2	MDM2,THBS1	0.0416811	0.122818	3	GAS1,BIRC7,SIRT4	0.0136668	0.141991
KEGG	hsa05202__Transcriptional_misregulation_in_cancer	19	ATM,DUSP6,TGFBR2,NUPR1,NFKBIZ,CSF1R,RUNX1,TP53,ETV4,IGFBP3,CEBPE,MET,PPARG,MDM2,IL6,CD14,PROM1,IL2RB,CCR7	0.00910828	0.138353	25	HOXA9,NR4A3,CCND2,ETV7,HOXA11,MLF1,WT1,TMPRSS2,MMP9,CCNA1,CDKN2C,PTCRA,CEBPA,HMGA2,TLX1,PLAT,NTRK1,FUT8,GRIA3,PML,H3-3A,PAX3,SIX1,BCL2A1,MMP3	0.00246649	0.0493298
GO_BP	GO:1904062_REGULATION_OF_CATION_TRANSMEMBRANE_TRANSPORT	7	FGF13,MAPK8IP2,FGF12,PPARGC1A,CACNA1C,CACNA2D1,RELN	0.0496018	0.141569	10	CACNG4,CD19,MMP9,CACNG1,CACNB3,EPO,GRIN1,GRIN2B,ABL1,GRIA3	0.0129169	0.141956
GO_BP	GO:0035115_EMBRYONIC_FORELIMB_MORPHOGENESIS	2	CACNA1C,WNT7A	0.0260771	0.105503	3	HOXA9,HOXA11,WNT3	0.00666017	0.0868756
GO_BP	GO:0034220_ION_TRANSMEMBRANE_TRANSPORT	11	FGF13,MAPK8IP2,FGF12,SGK2,PPARGC1A,THBS1,CACNA1C,FASLG,CACNA2D1,CCR7,RELN	0.0184392	0.086488	15	CACNA2D2,CACNG4,PRKAA2,CD19,MMP9,CACNG1,CACNA1G,CACNB3,CACNA1E,EPO,GRIN1,GRIN2B,ABL1,GRIA3,LRP2	0.00427228	0.0602392
GO_BP	GO:0098655_CATION_TRANSMEMBRANE_TRANSPORT	9	FGF13,MAPK8IP2,FGF12,PPARGC1A,CACNA1C,FASLG,CACNA2D1,CCR7,RELN	0.0350156	0.121053	13	CACNA2D2,CACNG4,CD19,MMP9,CACNG1,CACNA1G,CACNB3,CACNA1E,EPO,GRIN1,GRIN2B,ABL1,GRIA3	0.00560219	0.0767967
GO_BP	GO:0055085_TRANSMEMBRANE_TRANSPORT	13	FGF13,NFE2L2,PIM1,MAPK8IP2,FGF12,SGK2,PPARGC1A,THBS1,CACNA1C,FASLG,CACNA2D1,CCR7,RELN	0.0445895	0.12978	20	CACNA2D2,NR4A3,CACNG4,PRKAA2,CD19,MMP9,CACNG1,CACNA1G,BCL2,CACNB3,CACNA1E,EPO,GRIN1,GRIN2B,TERT,ABL1,GRIA3,PIK3R1,LRP2,PTPN11	0.00200893	0.0356194
GO_CC	GO:0030424_AXON					10	PRKAA2,TNN,MAPK8IP1,RET,GRIN1,NTRK1,LRP2,NTF3,CBL,NTRK2	0.049487	0.160498
GO_BP	GO:0010959_REGULATION_OF_METAL_ION_TRANSPORT					9	CAMK2B,CD19,CACNG1,BCL2,CACNB3,EPO,GRIN1,ABL1,PML	0.0494007	0.25105
KEGG	hsa04750__Inflammatory_mediator_regulation_of_TRP_channels					9	CAMK2B,PLCB4,IL1R1,PLA2G4A,CALML5,NTRK1,PIK3R1,CALML3,PRKACG	0.0494007	0.306625
GO_CC	GO:0043005_NEURON_PROJECTION					18	FOSL1,CAMK2B,PRKAA2,PLCB4,TNN,MAPK8IP1,CACNA1G,RET,GRIN1,GRIN2B,CDC14A,ABL1,NTRK1,GRIA3,LRP2,NTF3,CBL,NTRK2	0.0486891	0.160074
GO_CC	GO:0042175_NUCLEAR_OUTER_MEMBRANE_ENDOPLASMIC_RETICULUM_MEMBRANE_NETWORK					8	CAMK2B,MAPK8IP1,PLA2G4A,PKMYT1,BCL2,PIK3R1,PML,FZD9	0.0484968	0.160074
GO_BP	GO:0036473_CELL_DEATH_IN_RESPONSE_TO_OXIDATIVE_STRESS					5	NR4A3,BCL2,ENDOG,PML,MMP3	0.0481642	0.25105
Reactome	REACTOME_PI_3K_CASCADE_FGFR1					5	FGF17,FGF10,PIK3R1,PTPN11,FGF4	0.0481642	0.31064
Reactome	REACTOME_FRS_MEDIATED_FGFR2_SIGNALING					6	KRAS,FGF17,FGF10,PTPN11,FGF4,FGFR2	0.0427463	0.287792
Reactome	REACTOME_TRANSCRIPTIONAL_REGULATION_OF_GRANULOPOIESIS					6	CEBPA,E2F1,PML,H3-3A,H2AX,IL6R	0.0427463	0.287792
GO_BP	GO:0034401_CHROMATIN_ORGANIZATION_INVOLVED_IN_REGULATION_OF_TRANSCRIPTION					6	DNMT3A,HMGA2,HMGA1,H3-3A,DNMT1,H2AX	0.0427463	0.23013
GO_BP	GO:0006323_DNA_PACKAGING					6	DNMT3A,HMGA2,HMGA1,H3-3A,DNMT1,H2AX	0.0427463	0.23013
GO_BP	GO:0050808_SYNAPSE_ORGANIZATION					10	CACNA2D2,CAMK2B,CACNB3,GRIN1,GRIN2B,ABL1,NTRK1,FZD9,SIX1,NTRK2	0.0420266	0.227497
GO_CC	GO:0044297_CELL_BODY					10	EFNA2,CACNG4,PRKAA2,TNN,MAPK8IP1,RET,EPO,ENDOG,ABL1,NTRK1	0.0420266	0.142062
KEGG	hsa04390__Hippo_signaling_pathway					13	PPP2R2C,WNT5B,CCND2,PPP2R2B,WNT10A,WNT6,WNT3,BMP7,GDF6,FZD10,WNT11,FZD9,AMH	0.0407356	0.261872
GO_BP	GO:0030308_NEGATIVE_REGULATION_OF_CELL_GROWTH					8	WT1,CDKN2C,BCL2,WNT3,ACVR1B,WNT11,PML,CDKN2D	0.0400351	0.217113
Biocarta	BIOCARTA_NOS1_PATHWAY					4	GRIN1,GRIN2B,PRKAR2A,PRKACG	0.0389107	0.274664
GO_BP	GO:0007566_EMBRYO_IMPLANTATION					4	MMP9,EPO,ACVR1B,H3-3A	0.0389107	0.211792
GO_BP	GO:0009566_FERTILIZATION					4	HOXA9,HOXA11,AR,H3-3A	0.0389107	0.211792
GO_BP	GO:0007215_GLUTAMATE_RECEPTOR_SIGNALING_PATHWAY					4	CACNG4,GRIN1,GRIN2B,GRIA3	0.0389107	0.211792
GO_BP	GO:0048873_HOMEOSTASIS_OF_NUMBER_OF_CELLS_WITHIN_A_TISSUE					4	BCL2,GATA1,KRAS,PTPN11	0.0389107	0.211792
GO_BP	GO:0022037_METENCEPHALON_DEVELOPMENT					4	BCL2,GRIN1,ABL1,PTPN11	0.0389107	0.211792
GO_BP	GO:0060571_MORPHOGENESIS_OF_AN_EPITHELIAL_FOLD					4	BMP7,FGF10,AR,FGFR2	0.0389107	0.211792
GO_BP	GO:0045600_POSITIVE_REGULATION_OF_FAT_CELL_DIFFERENTIATION					4	WNT5B,CEBPA,BMP7,SIX1	0.0389107	0.211792
GO_BP	GO:0060512_PROSTATE_GLAND_MORPHOGENESIS					4	BMP7,FGF10,AR,FGFR2	0.0389107	0.211792
GO_MF	GO:0016247_CHANNEL_REGULATOR_ACTIVITY					4	CACNG4,CACNG1,BCL2,CACNB3	0.0389107	0.121713
KEGG	hsa04970__Salivary_secretion					4	PLCB4,CALML5,CALML3,PRKACG	0.0389107	0.259405
GO_CC	GO:0036477_SOMATODENDRITIC_COMPARTMENT					15	EFNA2,CACNG4,PRKAA2,PLCB4,TNN,MAPK8IP1,RET,GRIN1,ENDOG,ABL1,NTRK1,GRIA3,LRP2,NTF3,NTRK2	0.0384927	0.131975
GO_BP	GO:0048483_AUTONOMIC_NERVOUS_SYSTEM_DEVELOPMENT					3	RET,NTRK1,SIX1	0.0381348	0.210666
GO_BP	GO:0030514_NEGATIVE_REGULATION_OF_BMP_SIGNALING_PATHWAY					3	ABL1,LRP2,SOST	0.0381348	0.210666
GO_BP	GO:0010656_NEGATIVE_REGULATION_OF_MUSCLE_CELL_APOPTOTIC_PROCESS					3	BMP7,SIRT4,DNMT1	0.0381348	0.210666
GO_BP	GO:0050732_NEGATIVE_REGULATION_OF_PEPTIDYL_TYROSINE_PHOSPHORYLATION					3	SOCS1,NTF3,CBL	0.0381348	0.210666
GO_BP	GO:0071599_OTIC_VESICLE_DEVELOPMENT					3	FGF10,SIX1,FGFR2	0.0381348	0.210666
GO_BP	GO:0051353_POSITIVE_REGULATION_OF_OXIDOREDUCTASE_ACTIVITY					3	KRAS,TERT,ABL1	0.0381348	0.210666
GO_BP	GO:0050926_REGULATION_OF_POSITIVE_CHEMOTAXIS					3	PGF,FGF10,NTF3	0.0381348	0.210666
GO_BP	GO:1903317_REGULATION_OF_PROTEIN_MATURATION					3	GAS1,BIRC7,SIRT4	0.0381348	0.210666
GO_BP	GO:1901031_REGULATION_OF_RESPONSE_TO_REACTIVE_OXYGEN_SPECIES					3	NR4A3,BMP7,ENDOG	0.0381348	0.210666
GO_BP	GO:0033762_RESPONSE_TO_GLUCAGON					3	PCK1,PRKAR2A,PRKACG	0.0381348	0.210666
GO_BP	GO:0048536_SPLEEN_DEVELOPMENT					3	BCL2,ABL1,FGF10	0.0381348	0.210666
GO_MF	GO:0046875_EPHRIN_RECEPTOR_BINDING					3	EFNA2,ABL1,CBL	0.0381348	0.120248
Reactome	REACTOME_ERYTHROPOIETIN_ACTIVATES_PHOSPHOINOSITIDE_3_KINASE_PI3K_					3	EPOR,EPO,PIK3R1	0.0381348	0.262858
Reactome	REACTOME_ERYTHROPOIETIN_ACTIVATES_RAS					3	EPOR,EPO,KRAS	0.0381348	0.262858
Reactome	REACTOME_INTERLEUKIN_6_SIGNALING					3	PTPN11,IL6R,CBL	0.0381348	0.262858
GO_MF	GO:0008201_HEPARIN_BINDING					7	THBS4,PGF,BMP7,FGF10,FGF4,FGFR2,SOST	0.037491	0.119179
GO_BP	GO:1902882_REGULATION_OF_RESPONSE_TO_OXIDATIVE_STRESS					5	NR4A3,BMP7,ENDOG,FUT8,MMP3	0.036697	0.207366
GO_MF	GO:0005109_FRIZZLED_BINDING					5	WNT5B,WNT10A,WNT6,WNT3,WNT11	0.036697	0.117611
KEGG	hsa04924__Renin_secretion					5	PLCB4,CALML5,CALML3,PPP3R2,PRKACG	0.036697	0.254056
GO_CC	GO:0097447_DENDRITIC_TREE					12	PRKAA2,PLCB4,TNN,MAPK8IP1,RET,GRIN1,ABL1,NTRK1,GRIA3,LRP2,NTF3,NTRK2	0.0356527	0.125833
GO_BP	GO:0048232_MALE_GAMETE_GENERATION					10	HOXA9,HOXA11,CCNA1,DNMT3A,E2F1,AR,H3-3A,H2AX,FANCG,PRKACG	0.0353878	0.20035
GO_BP	GO:0072507_DIVALENT_INORGANIC_CATION_HOMEOSTASIS					9	CD19,BCL2,CACNB3,EPO,GRIN1,GRIN2B,ABL1,PML,FZD9	0.0344189	0.195238
GO_CC	GO:0030666_ENDOCYTIC_VESICLE_MEMBRANE					6	CAMK2B,WNT5B,CACNG4,WNT6,WNT3,GRIA3	0.0333859	0.119591
Reactome	REACTOME_SIGNALING_BY_SCF_KIT					6	MMP9,KRAS,SOCS1,PIK3R1,PTPN11,CBL	0.0333859	0.238647
GO_BP	GO:0048167_REGULATION_OF_SYNAPTIC_PLASTICITY					6	CAMK2B,GRIN1,KRAS,GRIN2B,ABL1,NTRK2	0.0333859	0.189742
GO_MF	GO:0016538_CYCLIN_DEPENDENT_PROTEIN_SERINE_THREONINE_KINASE_REGULATOR_ACTIVITY					6	CCND2,CCNO,CCNA1,CDKN2C,CCNB3,CDKN2D	0.0333859	0.107883
KEGG	hsa04921__Oxytocin_signaling_pathway					14	CACNA2D2,CAMK2B,CACNG4,PRKAA2,PLCB4,CACNG1,PLA2G4A,CACNB3,CALML5,KRAS,PIK3R1,CALML3,PPP3R2,PRKACG	0.0298512	0.214928
Reactome	REACTOME_DOWNSTREAM_SIGNALING_OF_ACTIVATED_FGFR2					7	KRAS,FGF17,FGF10,PIK3R1,PTPN11,FGF4,FGFR2	0.0297843	0.215564
GO_BP	GO:0060688_REGULATION_OF_MORPHOGENESIS_OF_A_BRANCHING_STRUCTURE					7	PGF,BMP7,ABL1,FGF10,AR,SIX1,FGFR2	0.0297843	0.169925
GO_BP	GO:0098660_INORGANIC_ION_TRANSMEMBRANE_TRANSPORT					10	CACNA2D2,CACNG4,CD19,CACNG1,CACNA1G,CACNB3,CACNA1E,GRIN1,GRIN2B,ABL1	0.0295291	0.168794
GO_BP	GO:0060020_BERGMANN_GLIAL_CELL_DIFFERENTIATION					2	ABL1,PTPN11	0.0294319	0.168564
GO_BP	GO:0060442_BRANCHING_INVOLVED_IN_PROSTATE_GLAND_MORPHOGENESIS					2	BMP7,FGFR2	0.0294319	0.168564
GO_BP	GO:0060449_BUD_ELONGATION_INVOLVED_IN_LUNG_BRANCHING					2	FGF10,FGFR2	0.0294319	0.168564
GO_BP	GO:0007386_COMPARTMENT_PATTERN_SPECIFICATION					2	LFNG,DLL3	0.0294319	0.168564
GO_BP	GO:0021545_CRANIAL_NERVE_DEVELOPMENT					2	NTRK1,SIX1	0.0294319	0.168564
GO_BP	GO:0050982_DETECTION_OF_MECHANICAL_STIMULUS					2	CACNB3,NTRK1	0.0294319	0.168564
GO_BP	GO:0050974_DETECTION_OF_MECHANICAL_STIMULUS_INVOLVED_IN_SENSORY_PERCEPTION					2	CACNB3,NTRK1	0.0294319	0.168564
GO_BP	GO:0031076_EMBRYONIC_CAMERA_TYPE_EYE_DEVELOPMENT					2	BMP7,FGF10	0.0294319	0.168564
GO_BP	GO:0048557_EMBRYONIC_DIGESTIVE_TRACT_MORPHOGENESIS					2	FGF10,FGFR2	0.0294319	0.168564
GO_BP	GO:0030540_FEMALE_GENITALIA_DEVELOPMENT					2	FGF10,LRP2	0.0294319	0.168564
GO_BP	GO:0035404_HISTONE_SERINE_PHOSPHORYLATION					2	PRKAA2,HMGA2	0.0294319	0.168564
GO_BP	GO:0051546_KERATINOCYTE_MIGRATION					2	MMP9,FGF10	0.0294319	0.168564
GO_BP	GO:0060484_LUNG_ASSOCIATED_MESENCHYME_DEVELOPMENT					2	WNT11,FGFR2	0.0294319	0.168564
GO_BP	GO:0072224_METANEPHRIC_GLOMERULUS_DEVELOPMENT					2	WT1,RET	0.0294319	0.168564
GO_BP	GO:1902230_NEGATIVE_REGULATION_OF_INTRINSIC_APOPTOTIC_SIGNALING_PATHWAY_IN_RESPONSE_TO_DNA_DAMAGE					2	BCL2,CDKN2D	0.0294319	0.168564
GO_BP	GO:0050885_NEUROMUSCULAR_PROCESS_CONTROLLING_BALANCE					2	NR4A3,ABL1	0.0294319	0.168564
GO_BP	GO:1903825_ORGANIC_ACID_TRANSMEMBRANE_TRANSPORT					2	PRKAA2,LRP2	0.0294319	0.168564
GO_BP	GO:0071600_OTIC_VESICLE_MORPHOGENESIS					2	FGF10,FGFR2	0.0294319	0.168564
GO_BP	GO:1903431_POSITIVE_REGULATION_OF_CELL_MATURATION					2	RET,BCL2	0.0294319	0.168564
GO_BP	GO:0051000_POSITIVE_REGULATION_OF_NITRIC_OXIDE_SYNTHASE_ACTIVITY					2	KRAS,TERT	0.0294319	0.168564
GO_BP	GO:1903209_POSITIVE_REGULATION_OF_OXIDATIVE_STRESS_INDUCED_CELL_DEATH					2	ENDOG,MMP3	0.0294319	0.168564
GO_BP	GO:0051968_POSITIVE_REGULATION_OF_SYNAPTIC_TRANSMISSION_GLUTAMATERGIC					2	CACNG4,NTRK1	0.0294319	0.168564
GO_BP	GO:0006471_PROTEIN_ADP_RIBOSYLATION					2	SIRT4,TINF2	0.0294319	0.168564
GO_BP	GO:0010533_REGULATION_OF_ACTIVATION_OF_JANUS_KINASE_ACTIVITY					2	SOCS1,IL6R	0.0294319	0.168564
GO_BP	GO:2000209_REGULATION_OF_ANOIKIS					2	BCL2,NTRK2	0.0294319	0.168564
GO_BP	GO:1905939_REGULATION_OF_GONAD_DEVELOPMENT					2	WT1,AMH	0.0294319	0.168564
GO_BP	GO:1902229_REGULATION_OF_INTRINSIC_APOPTOTIC_SIGNALING_PATHWAY_IN_RESPONSE_TO_DNA_DAMAGE					2	BCL2,CDKN2D	0.0294319	0.168564
GO_BP	GO:0051547_REGULATION_OF_KERATINOCYTE_MIGRATION					2	MMP9,FGF10	0.0294319	0.168564
GO_BP	GO:0014041_REGULATION_OF_NEURON_MATURATION					2	RET,BCL2	0.0294319	0.168564
GO_BP	GO:0006359_REGULATION_OF_TRANSCRIPTION_BY_RNA_POLYMERASE_III					2	CEBPA,AR	0.0294319	0.168564
GO_BP	GO:0045069_REGULATION_OF_VIRAL_GENOME_REPLICATION					2	BCL2,HMGA2	0.0294319	0.168564
GO_BP	GO:0007585_RESPIRATORY_GASEOUS_EXCHANGE_BY_RESPIRATORY_SYSTEM					2	GRIN1,FUT8	0.0294319	0.168564
GO_BP	GO:0051385_RESPONSE_TO_MINERALOCORTICOID					2	FOSL1,KRAS	0.0294319	0.168564
GO_BP	GO:0003139_SECONDARY_HEART_FIELD_SPECIFICATION					2	WNT11,LRP2	0.0294319	0.168564
GO_BP	GO:0060872_SEMICIRCULAR_CANAL_DEVELOPMENT					2	NR4A3,FGF10	0.0294319	0.168564
GO_BP	GO:0006383_TRANSCRIPTION_BY_RNA_POLYMERASE_III					2	CEBPA,AR	0.0294319	0.168564
GO_MF	GO:0030145_MANGANESE_ION_BINDING					2	PCK1,ABL1	0.0294319	0.0958989
GO_MF	GO:0019208_PHOSPHATASE_REGULATOR_ACTIVITY					2	PPP2R2C,PPP2R2B	0.0294319	0.0958989
GO_MF	GO:0030159_SIGNALING_RECEPTOR_COMPLEX_ADAPTOR_ACTIVITY					2	PIK3R1,PTPN11	0.0294319	0.0958989
GO_MF	GO:0005111_TYPE_2_FIBROBLAST_GROWTH_FACTOR_RECEPTOR_BINDING					2	FGF17,FGF10	0.0294319	0.0958989
GO_CC	GO:0099240_INTRINSIC_COMPONENT_OF_SYNAPTIC_MEMBRANE					2	CACNG4,GRIN1	0.0294319	0.107025
GO_CC	GO:0000159_PROTEIN_PHOSPHATASE_TYPE_2A_COMPLEX					2	PPP2R2C,PPP2R2B	0.0294319	0.107025
Biocarta	BIOCARTA_AKAP13_PATHWAY					2	PRKAR2A,PRKACG	0.0294319	0.220739
Biocarta	BIOCARTA_AKAP95_PATHWAY					2	PRKAR2A,PRKACG	0.0294319	0.220739
Biocarta	BIOCARTA_AKAPCENTROSOME_PATHWAY					2	PRKAR2A,PRKACG	0.0294319	0.220739
Biocarta	BIOCARTA_CFTR_PATHWAY					2	PRKAR2A,PRKACG	0.0294319	0.220739
Reactome	REACTOME_ACTIVATED_NTRK2_SIGNALS_THROUGH_PI3K					2	PIK3R1,NTRK2	0.0294319	0.215564
Reactome	REACTOME_SIRT1_NEGATIVELY_REGULATES_RRNA_EXPRESSION					2	H3-3A,H2AX	0.0294319	0.215564
Reactome	REACTOME_SUMOYLATION_OF_UBIQUITINYLATION_PROTEINS					2	PML,VHL	0.0294319	0.215564
KEGG	hsa04020__Calcium_signaling_pathway					9	CAMK2B,PLCB4,CACNA1G,CACNA1E,CALML5,GRIN1,CALML3,PPP3R2,PRKACG	0.0282755	0.212066
KEGG	hsa04720__Long_term_potentiation					9	CAMK2B,PLCB4,CALML5,GRIN1,KRAS,GRIN2B,CALML3,PPP3R2,PRKACG	0.0282755	0.212066
Reactome	REACTOME_NEUROTRANSMITTER_RECEPTORS_AND_POSTSYNAPTIC_SIGNAL_TRANSMISSION					9	CAMK2B,CACNG4,PRKAA2,GRIN1,KRAS,GRIN2B,GRIA3,PRKAR2A,PRKACG	0.0282755	0.215415
GO_BP	GO:0048730_EPIDERMIS_MORPHOGENESIS					4	WNT10A,BCL2,FGF10,FGFR2	0.0272985	0.168564
GO_BP	GO:0010828_POSITIVE_REGULATION_OF_GLUCOSE_TRANSMEMBRANE_TRANSPORT					4	NR4A3,TERT,PIK3R1,PTPN11	0.0272985	0.168564
GO_BP	GO:0051963_REGULATION_OF_SYNAPSE_ASSEMBLY					4	GRIN1,NTRK1,SIX1,NTRK2	0.0272985	0.168564
KEGG	hsa04260__Cardiac_muscle_contraction					4	CACNA2D2,CACNG4,CACNG1,CACNB3	0.0272985	0.212066
Reactome	REACTOME_CA_DEPENDENT_EVENTS					4	CAMK2B,PLA2G4A,PRKAR2A,PRKACG	0.0272985	0.210744
Reactome	REACTOME_INTERFERON_GAMMA_SIGNALING					4	CAMK2B,SOCS1,PML,PTPN11	0.0272985	0.210744
GO_BP	GO:0001759_ORGAN_INDUCTION					5	HOXA11,WNT11,FGF10,AR,SIX1	0.0271501	0.168564
GO_BP	GO:0070741_RESPONSE_TO_INTERLEUKIN_6					5	PCK1,CEBPA,PTPN11,IL6R,CBL	0.0271501	0.168564
Reactome	REACTOME_PI_3K_CASCADE_FGFR2					6	FGF17,FGF10,PIK3R1,PTPN11,FGF4,FGFR2	0.0255048	0.202292
GO_BP	GO:0035637_MULTICELLULAR_ORGANISMAL_SIGNALING					6	CACNA2D2,CACNG4,CACNG1,CACNA1G,CACNB3,NTRK2	0.0255048	0.161023
GO_BP	GO:0044706_MULTI_MULTICELLULAR_ORGANISM_PROCESS					10	FOSL1,MMP9,BCL2,PGF,EPOR,EPO,KRAS,ACVR1B,AR,H3-3A	0.0244042	0.154403
GO_BP	GO:0060548_NEGATIVE_REGULATION_OF_CELL_DEATH					38	NR4A3,CCND2,PRKAA2,BIRC7,WT1,MMP9,SOCS2,MAPK8IP1,PTCRA,CNTFR,BCL2,TSLP,GATA1,BMP7,SIRT4,EPO,GRIN1,KRAS,HMGA2,TERT,ABL1,WNT11,NTRK1,FGF10,PIK3R1,VHL,LRP2,NTF3,CDKN2D,AR,DNMT1,FZD9,FGF4,SIX1,BCL2A1,FGFR2,CBL,NTRK2	0.0241076	0.154204
GO_BP	GO:0071377_CELLULAR_RESPONSE_TO_GLUCAGON_STIMULUS					3	PCK1,PRKAR2A,PRKACG	0.0240554	0.154204
GO_BP	GO:0035136_FORELIMB_MORPHOGENESIS					3	HOXA9,HOXA11,WNT3	0.0240554	0.154204
GO_BP	GO:0072109_GLOMERULAR_MESANGIUM_DEVELOPMENT					3	WT1,BMP7,IL6R	0.0240554	0.154204
GO_BP	GO:0030539_MALE_GENITALIA_DEVELOPMENT					3	WT1,FGF10,AR	0.0240554	0.154204
GO_BP	GO:0072075_METANEPHRIC_MESENCHYME_DEVELOPMENT					3	WT1,BMP7,SIX1	0.0240554	0.154204
GO_BP	GO:0090185_NEGATIVE_REGULATION_OF_KIDNEY_DEVELOPMENT					3	WT1,MMP9,BMP7	0.0240554	0.154204
GO_BP	GO:0006638_NEUTRAL_LIPID_METABOLIC_PROCESS					3	PCK1,PLA2G4A,PTPN11	0.0240554	0.154204
GO_BP	GO:1901722_REGULATION_OF_CELL_PROLIFERATION_INVOLVED_IN_KIDNEY_DEVELOPMENT					3	WT1,BMP7,IL6R	0.0240554	0.154204
GO_BP	GO:0033574_RESPONSE_TO_TESTOSTERONE					3	EPO,AR,CBL	0.0240554	0.154204
GO_MF	GO:0099106_ION_CHANNEL_REGULATOR_ACTIVITY					3	CACNG4,CACNG1,CACNB3	0.0240554	0.0819769
GO_MF	GO:0005165_NEUROTROPHIN_RECEPTOR_BINDING					3	NTRK1,PIK3R1,NTF3	0.0240554	0.0819769
GO_MF	GO:0035014_PHOSPHATIDYLINOSITOL_3_KINASE_REGULATOR_ACTIVITY					3	SOCS2,SOCS1,PIK3R1	0.0240554	0.0819769
GO_CC	GO:0031901_EARLY_ENDOSOME_MEMBRANE					3	NTRK1,PML,NTRK2	0.0240554	0.0912019
GO_CC	GO:1990454_L_TYPE_VOLTAGE_GATED_CALCIUM_CHANNEL_COMPLEX					3	CACNG4,CACNG1,CACNB3	0.0240554	0.0912019
Biocarta	BIOCARTA_EPONFKB_PATHWAY					3	EPOR,EPO,GRIN1	0.0240554	0.220739
Reactome	REACTOME_ACTIVATED_NTRK2_SIGNALS_THROUGH_FRS2_AND_FRS3					3	KRAS,PTPN11,NTRK2	0.0240554	0.195577
Reactome	REACTOME_TRAFFICKING_OF_AMPA_RECEPTORS					3	CAMK2B,CACNG4,GRIA3	0.0240554	0.195577
Hallmark	HALLMARK_HEDGEHOG_SIGNALING					3	CDK6,CNTFR,PML	0.0240554	0.246568
KEGG	hsa04925__Aldosterone_synthesis_and_secretion					7	CAMK2B,CREB5,PLCB4,CACNA1G,CALML5,CALML3,PRKACG	0.0232476	0.208462
GO_BP	GO:0048645_ANIMAL_ORGAN_FORMATION					9	HOXA11,WT1,BMP7,WNT11,FGF10,LRP2,AR,SIX1,FGFR2	0.0229595	0.154204
GO_CC	GO:0061695_TRANSFERASE_COMPLEX_TRANSFERRING_PHOSPHORUS_CONTAINING_GROUPS					13	CCND2,CCNO,SOCS2,CCNA1,CDK6,SOCS1,CCNB3,ERCC2,ACVR1B,TERT,PIK3R1,PRKAR2A,CDKN2D	0.0219182	0.0912019
KEGG	hsa04916__Melanogenesis					13	CAMK2B,WNT5B,PLCB4,WNT10A,WNT6,WNT3,CALML5,KRAS,FZD10,WNT11,FZD9,CALML3,PRKACG	0.0219181	0.208462
GO_BP	GO:0099536_SYNAPTIC_SIGNALING					15	CACNA2D2,CAMK2B,CACNG4,PLCB4,CACNA1G,CACNB3,CACNA1E,GRIN1,KRAS,GRIN2B,ABL1,PLAT,NTRK1,NTF3,NTRK2	0.0217662	0.154204
GO_BP	GO:0042391_REGULATION_OF_MEMBRANE_POTENTIAL					11	CACNG4,CACNA1G,BCL2,CACNB3,CACNA1E,GRIN1,GRIN2B,ABL1,GRIA3,FZD9,NTRK2	0.0210019	0.154204
GO_BP	GO:0061337_CARDIAC_CONDUCTION					5	CACNA2D2,CACNG4,CACNG1,CACNA1G,CACNB3	0.0194105	0.154204
GO_BP	GO:2001243_NEGATIVE_REGULATION_OF_INTRINSIC_APOPTOTIC_SIGNALING_PATHWAY					5	MMP9,MAPK8IP1,BCL2,EPO,CDKN2D	0.0194105	0.154204
GO_BP	GO:0031128_DEVELOPMENTAL_INDUCTION					6	HOXA11,WNT3,WNT11,FGF10,AR,SIX1	0.0190036	0.154204
Biocarta	BIOCARTA_CELLCYCLE_PATHWAY					6	CCND2,CCNA1,CDKN2C,CDK6,E2F1,CDKN2D	0.0190036	0.220739
GO_MF	GO:0019207_KINASE_REGULATOR_ACTIVITY					13	CCND2,CCNO,SOCS2,CCNA1,MAPK8IP1,CDKN2C,EPO,SOCS1,CCNB3,WNT11,PIK3R1,PRKAR2A,CDKN2D	0.018466	0.0819769
GO_BP	GO:0043269_REGULATION_OF_ION_TRANSPORT					16	CACNA2D2,CAMK2B,CACNG4,CD19,MMP9,CACNG1,CACNA1G,BCL2,CACNB3,CACNA1E,EPO,GRIN1,GRIN2B,ABL1,GRIA3,PML	0.0184426	0.154204
Reactome	REACTOME_CREB1_PHOSPHORYLATION_THROUGH_NMDA_RECEPTOR_MEDIATED_ACTIVATION_OF_RAS_SIGNALING					4	CAMK2B,GRIN1,KRAS,GRIN2B	0.0181644	0.194763
GO_BP	GO:0070102_INTERLEUKIN_6_MEDIATED_SIGNALING_PATHWAY					4	CEBPA,PTPN11,IL6R,CBL	0.0181644	0.154204
GO_BP	GO:0021675_NERVE_DEVELOPMENT					4	RET,NTRK1,NTF3,SIX1	0.0181644	0.154204
GO_BP	GO:0007338_SINGLE_FERTILIZATION					4	HOXA9,HOXA11,AR,H3-3A	0.0181644	0.154204
GO_MF	GO:0017124_SH3_DOMAIN_BINDING					4	ABL1,FUT8,LRP2,CBL	0.0181644	0.0819769
GO_MF	GO:0035591_SIGNALING_ADAPTOR_ACTIVITY					4	SOCS2,MAPK8IP1,PIK3R1,PTPN11	0.0181644	0.0819769
GO_MF	GO:0001221_TRANSCRIPTION_COFACTOR_BINDING					4	NR4A3,TERT,AR,SIX1	0.0181644	0.0819769
GO_BP	GO:0034764_POSITIVE_REGULATION_OF_TRANSMEMBRANE_TRANSPORT					8	NR4A3,CACNG4,CD19,CACNB3,TERT,ABL1,PIK3R1,PTPN11	0.0162341	0.154204
GO_CC	GO:0005740_MITOCHONDRIAL_ENVELOPE					8	PPP2R2B,MAPK8IP1,PLA2G4A,BCL2,SIRT4,ENDOG,FZD9,BCL2A1	0.0162341	0.0763959
GO_BP	GO:0048754_BRANCHING_MORPHOGENESIS_OF_AN_EPITHELIAL_TUBE					13	HOXA11,WT1,WNT6,BCL2,PGF,BMP7,KRAS,ABL1,FGF10,PML,AR,SIX1,FGFR2	0.015446	0.154204
GO_CC	GO:1902911_PROTEIN_KINASE_COMPLEX					9	CCND2,CCNO,CCNA1,CDK6,CCNB3,ERCC2,ACVR1B,PRKAR2A,CDKN2D	0.0145648	0.0713377
GO_BP	GO:0001823_MESONEPHROS_DEVELOPMENT					11	HOXA11,WT1,WNT6,RET,BCL2,PGF,BMP7,WNT11,FGF10,SIX1,FGFR2	0.0140834	0.145807
GO_CC	GO:0000307_CYCLIN_DEPENDENT_PROTEIN_KINASE_HOLOENZYME_COMPLEX					6	CCND2,CCNO,CCNA1,CDK6,CCNB3,CDKN2D	0.0137628	0.0688138
Biocarta	BIOCARTA_CHREBP_PATHWAY					3	PRKAA2,PRKAR2A,PRKACG	0.0136668	0.220739
GO_BP	GO:0050930_INDUCTION_OF_POSITIVE_CHEMOTAXIS					3	PGF,FGF10,NTF3	0.0136668	0.141991
GO_BP	GO:0048168_REGULATION_OF_NEURONAL_SYNAPTIC_PLASTICITY					3	CAMK2B,GRIN1,KRAS	0.0136668	0.141991
GO_BP	GO:0007530_SEX_DETERMINATION					3	WT1,AR,AMH	0.0136668	0.141991
GO_BP	GO:0019226_TRANSMISSION_OF_NERVE_IMPULSE					3	CACNG4,CACNA1G,NTRK2	0.0136668	0.141991
GO_MF	GO:0046935_1_PHOSPHATIDYLINOSITOL_3_KINASE_REGULATOR_ACTIVITY					3	SOCS2,SOCS1,PIK3R1	0.0136668	0.0703123
GO_MF	GO:0005159_INSULIN_LIKE_GROWTH_FACTOR_RECEPTOR_BINDING					3	SOCS2,SOCS1,PIK3R1	0.0136668	0.0703123
GO_BP	GO:0003156_REGULATION_OF_ANIMAL_ORGAN_FORMATION					7	HOXA11,WT1,BMP7,WNT11,FGF10,AR,SIX1	0.0133279	0.141956
GO_BP	GO:0045814_NEGATIVE_REGULATION_OF_GENE_EXPRESSION_EPIGENETIC					5	DNMT3A,HMGA1,H3-3A,DNMT1,H2AX	0.0133277	0.141956
GO_BP	GO:0048008_PLATELET_DERIVED_GROWTH_FACTOR_RECEPTOR_SIGNALING_PATHWAY					5	NR4A3,ABL1,PLAT,PTPN11,CBL	0.0133277	0.141956
Reactome	REACTOME_G_PROTEIN_MEDIATED_EVENTS					5	CAMK2B,PLCB4,PLA2G4A,PRKAR2A,PRKACG	0.0133277	0.145599
KEGG	hsa04971__Gastric_acid_secretion					5	CAMK2B,PLCB4,CALML5,CALML3,PRKACG	0.0133277	0.141117
GO_CC	GO:0036064_CILIARY_BASAL_BODY					2	MLF1,CDC14A	0.0132884	0.0678558
GO_CC	GO:0097124_CYCLIN_A2_CDK2_COMPLEX					2	CCNO,CCNA1	0.0132884	0.0678558
Biocarta	BIOCARTA_CTLA4_PATHWAY					2	PIK3R1,PTPN11	0.0132884	0.220739
Reactome	REACTOME_ACTIVATED_NTRK2_SIGNALS_THROUGH_FYN					2	GRIN2B,NTRK2	0.0132884	0.145599
Reactome	REACTOME_ACTIVATED_NTRK3_SIGNALS_THROUGH_PI3K					2	PIK3R1,NTF3	0.0132884	0.145599
Reactome	REACTOME_ERYTHROPOIETIN_ACTIVATES_PHOSPHOLIPASE_C_GAMMA_PLCG_					2	EPOR,EPO	0.0132884	0.145599
Reactome	REACTOME_FATTY_ACID_METABOLISM					2	PRKAA2,PLA2G4A	0.0132884	0.145599
Reactome	REACTOME_G2_PHASE					2	CCNA1,E2F1	0.0132884	0.145599
Reactome	REACTOME_PLATELET_SENSITIZATION_BY_LDL					2	PLA2G4A,PTPN11	0.0132884	0.145599
GO_BP	GO:0071320_CELLULAR_RESPONSE_TO_CAMP					2	WT1,PCK1	0.0132884	0.141956
GO_BP	GO:0030261_CHROMOSOME_CONDENSATION					2	HMGA2,H3-3A	0.0132884	0.141956
GO_BP	GO:0006835_DICARBOXYLIC_ACID_TRANSPORT					2	LRP2,NTRK2	0.0132884	0.141956
GO_BP	GO:0006346_DNA_METHYLATION_DEPENDENT_HETEROCHROMATIN_ASSEMBLY					2	DNMT3A,DNMT1	0.0132884	0.141956
GO_BP	GO:0060742_EPITHELIAL_CELL_DIFFERENTIATION_INVOLVED_IN_PROSTATE_GLAND_DEVELOPMENT					2	AR,FGFR2	0.0132884	0.141956
GO_BP	GO:0070341_FAT_CELL_PROLIFERATION					2	E2F1,FGF10	0.0132884	0.141956
GO_BP	GO:0070486_LEUKOCYTE_AGGREGATION					2	NR4A3,BMP7	0.0132884	0.141956
GO_BP	GO:0060592_MAMMARY_GLAND_FORMATION					2	FGF10,FGFR2	0.0132884	0.141956
GO_BP	GO:2000811_NEGATIVE_REGULATION_OF_ANOIKIS					2	BCL2,NTRK2	0.0132884	0.141956
GO_BP	GO:1901723_NEGATIVE_REGULATION_OF_CELL_PROLIFERATION_INVOLVED_IN_KIDNEY_DEVELOPMENT					2	WT1,BMP7	0.0132884	0.141956
GO_BP	GO:0033689_NEGATIVE_REGULATION_OF_OSTEOBLAST_PROLIFERATION					2	TNN,BCL2	0.0132884	0.141956
GO_BP	GO:1903901_NEGATIVE_REGULATION_OF_VIRAL_LIFE_CYCLE					2	HMGA2,PML	0.0132884	0.141956
GO_BP	GO:0038180_NERVE_GROWTH_FACTOR_SIGNALING_PATHWAY					2	NTRK1,NTF3	0.0132884	0.141956
GO_BP	GO:0046460_NEUTRAL_LIPID_BIOSYNTHETIC_PROCESS					2	PCK1,PLA2G4A	0.0132884	0.141956
GO_BP	GO:0030916_OTIC_VESICLE_FORMATION					2	FGF10,FGFR2	0.0132884	0.141956
GO_BP	GO:2000251_POSITIVE_REGULATION_OF_ACTIN_CYTOSKELETON_REORGANIZATION					2	ABL1,NTF3	0.0132884	0.141956
GO_BP	GO:0014042_POSITIVE_REGULATION_OF_NEURON_MATURATION					2	RET,BCL2	0.0132884	0.141956
GO_BP	GO:0051281_POSITIVE_REGULATION_OF_RELEASE_OF_SEQUESTERED_CALCIUM_ION_INTO_CYTOSOL					2	CD19,ABL1	0.0132884	0.141956
GO_BP	GO:0045945_POSITIVE_REGULATION_OF_TRANSCRIPTION_BY_RNA_POLYMERASE_III					2	CEBPA,AR	0.0132884	0.141956
GO_BP	GO:0051262_PROTEIN_TETRAMERIZATION					2	GRIN1,GRIN2B	0.0132884	0.141956
GO_BP	GO:2001185_REGULATION_OF_CD8_POSITIVE_ALPHA_BETA_T_CELL_ACTIVATION					2	MAPK8IP1,SOCS1	0.0132884	0.141956
GO_BP	GO:0060685_REGULATION_OF_PROSTATIC_BUD_FORMATION					2	BMP7,AR	0.0132884	0.141956
GO_BP	GO:0036017_RESPONSE_TO_ERYTHROPOIETIN					2	EPOR,EPO	0.0132884	0.141956
GO_BP	GO:0090649_RESPONSE_TO_OXYGEN_GLUCOSE_DEPRIVATION					2	CACNB3,CBL	0.0132884	0.141956
GO_BP	GO:0032202_TELOMERE_ASSEMBLY					2	TINF2,H3-3A	0.0132884	0.141956
GO_BP	GO:0050872_WHITE_FAT_CELL_DIFFERENTIATION					2	CEBPA,FGF10	0.0132884	0.141956
GO_MF	GO:0004679_AMP_ACTIVATED_PROTEIN_KINASE_ACTIVITY					2	PRKAA2,PRKACG	0.0132884	0.0702132
GO_MF	GO:0051400_BH_DOMAIN_BINDING					2	BCL2,BCL2A1	0.0132884	0.0702132
GO_MF	GO:0004897_CILIARY_NEUROTROPHIC_FACTOR_RECEPTOR_ACTIVITY					2	CNTFR,IL6R	0.0132884	0.0702132
GO_MF	GO:0003906_DNA_APURINIC_OR_APYRIMIDINIC_SITE_ENDONUCLEASE_ACTIVITY					2	HMGA2,HMGA1	0.0132884	0.0702132
Hallmark	HALLMARK_HEME_METABOLISM					2	EPOR,GATA1	0.0132884	0.181608
Hallmark	HALLMARK_REACTIVE_OXYGEN_SPECIES_PATHWAY					2	ERCC2,CDKN2D	0.0132884	0.181608
KEGG	hsa03015__mRNA_surveillance_pathway					2	PPP2R2C,PPP2R2B	0.0132884	0.141117
KEGG	hsa04744__Phototransduction					2	CALML5,CALML3	0.0132884	0.141117
GO_BP	GO:0099177_REGULATION_OF_TRANS_SYNAPTIC_SIGNALING					13	CACNA2D2,CAMK2B,CACNG4,PLCB4,CACNB3,GRIN1,KRAS,GRIN2B,ABL1,PLAT,NTRK1,NTF3,NTRK2	0.0128227	0.141956
GO_BP	GO:0050877_NERVOUS_SYSTEM_PROCESS					21	FOSL1,NR4A3,CACNG4,LAMC3,CACNA1G,CACNB3,GRIN1,KRAS,GRIN2B,ZIC2,COL11A2,CDC14A,ABL1,NTRK1,LRP2,NTF3,CDKN2D,FZD9,PAX3,SIX1,NTRK2	0.0122528	0.141956
GO_BP	GO:0007569_CELL_AGING					9	CDK6,BCL2,KRAS,HMGA2,HMGA1,TERT,ABL1,PML,H2AX	0.0113551	0.137797
GO_BP	GO:0051480_REGULATION_OF_CYTOSOLIC_CALCIUM_ION_CONCENTRATION					9	CD19,BCL2,CACNB3,EPO,GRIN1,GRIN2B,ABL1,PML,FZD9	0.0113551	0.137797
KEGG	hsa04713__Circadian_entrainment					9	CAMK2B,PLCB4,CACNA1G,CALML5,GRIN1,GRIN2B,GRIA3,CALML3,PRKACG	0.0113551	0.141117
GO_BP	GO:0007631_FEEDING_BEHAVIOR					4	NR4A3,CNTFR,GRIN1,NTRK2	0.0113079	0.137797
GO_BP	GO:0060603_MAMMARY_GLAND_DUCT_MORPHOGENESIS					4	FGF10,PML,AR,FGFR2	0.0113079	0.137797
GO_BP	GO:0060572_MORPHOGENESIS_OF_AN_EPITHELIAL_BUD					4	BMP7,FGF10,AR,FGFR2	0.0113079	0.137797
GO_MF	GO:0000217_DNA_SECONDARY_STRUCTURE_BINDING					4	HMGA2,HMGA1,XRCC3,ABL1	0.0113079	0.0631628
GO_BP	GO:0045137_DEVELOPMENT_OF_PRIMARY_SEXUAL_CHARACTERISTICS					15	HOXA9,HOXA11,WT1,BCL2,LFNG,GATA1,ACVR1B,NTRK1,LRP2,AR,H3-3A,FANCG,CBL,AMH,PRKACG	0.011271	0.137797
GO_MF	GO:0005509_CALCIUM_ION_BINDING					12	PLCB4,PLA2G4A,THBS4,RET,CACNA1E,CALML5,GRIN1,LRP2,DLL3,CALML3,PPP3R2,CBL	0.00992435	0.056238
GO_BP	GO:0010092_SPECIFICATION_OF_ANIMAL_ORGAN_IDENTITY					7	HOXA11,WNT11,FGF10,LRP2,AR,SIX1,FGFR2	0.00974278	0.122239
GO_MF	GO:0060090_MOLECULAR_ADAPTOR_ACTIVITY					7	SOCS2,MAPK8IP1,COL11A2,ERCC2,PIK3R1,VHL,PTPN11	0.00974278	0.056021
GO_MF	GO:0030674_PROTEIN_MACROMOLECULE_ADAPTOR_ACTIVITY					7	SOCS2,MAPK8IP1,COL11A2,ERCC2,PIK3R1,VHL,PTPN11	0.00974278	0.056021
GO_CC	GO:0034704_CALCIUM_CHANNEL_COMPLEX					6	CACNA2D2,CACNG4,CACNG1,CACNA1G,CACNB3,CACNA1E	0.00964726	0.051452
Reactome	REACTOME_WNT_LIGAND_BIOGENESIS_AND_TRAFFICKING					5	WNT5B,WNT10A,WNT6,WNT3,WNT11	0.00871887	0.109744
GO_BP	GO:0048806_GENITALIA_DEVELOPMENT					5	WT1,FGF10,LRP2,PTPN11,AR	0.00871887	0.109858
GO_BP	GO:0051924_REGULATION_OF_CALCIUM_ION_TRANSPORT					9	CAMK2B,CD19,CACNG1,BCL2,CACNB3,EPO,GRIN1,ABL1,PML	0.00871343	0.109858
GO_BP	GO:0032526_RESPONSE_TO_RETINOIC_ACID					9	WNT5B,PCK1,WNT6,RET,WNT3,FZD10,WNT11,CDKN2D,FGFR2	0.00871343	0.109858
KEGG	hsa05031__Amphetamine_addiction					9	CAMK2B,CREB5,CALML5,GRIN1,GRIN2B,GRIA3,CALML3,PPP3R2,PRKACG	0.00871343	0.120647
GO_BP	GO:0046661_MALE_SEX_DIFFERENTIATION					13	HOXA9,HOXA11,WT1,BCL2,GATA1,NTRK1,FGF10,LRP2,AR,H3-3A,CBL,AMH,PRKACG	0.00862571	0.109858
GO_BP	GO:0007568_AGING					17	PCK1,CDK6,BCL2,EPO,DNMT3A,KRAS,HMGA2,HMGA1,ERCC2,ENDOG,TERT,ABL1,NTRK1,PML,H2AX,BCL2A1,AMH	0.00816594	0.104673
GO_BP	GO:0030001_METAL_ION_TRANSPORT					15	CACNA2D2,CAMK2B,CACNG4,CD19,CACNG1,CACNA1G,BCL2,CACNB3,CACNA1E,EPO,GRIN1,GRIN2B,ABL1,PML,LRP2	0.00781098	0.100558
GO_BP	GO:0050806_POSITIVE_REGULATION_OF_SYNAPTIC_TRANSMISSION					7	CACNG4,CACNB3,GRIN1,GRIN2B,ABL1,NTRK1,NTRK2	0.00692986	0.0896039
GO_BP	GO:0050803_REGULATION_OF_SYNAPSE_STRUCTURE_OR_ACTIVITY					8	CAMK2B,GRIN1,GRIN2B,ABL1,NTRK1,FZD9,SIX1,NTRK2	0.00688838	0.0894583
GO_CC	GO:0044306_NEURON_PROJECTION_TERMINUS					3	TNN,GRIN1,NTRK2	0.00666017	0.0363282
GO_CC	GO:0098839_POSTSYNAPTIC_DENSITY_MEMBRANE					3	CACNG4,GRIN1,GRIN2B	0.00666017	0.0363282
GO_CC	GO:0099634_POSTSYNAPTIC_SPECIALIZATION_MEMBRANE					3	CACNG4,GRIN1,GRIN2B	0.00666017	0.0363282
Reactome	REACTOME_ACTIVATED_PKN1_STIMULATES_TRANSCRIPTION_OF_AR_ANDROGEN_RECEPTOR_REGULATED_GENES_KLK2_AND_KLK3					3	AR,H3-3A,H2AX	0.00666017	0.0856942
GO_BP	GO:0046426_NEGATIVE_REGULATION_OF_RECEPTOR_SIGNALING_PATHWAY_VIA_JAK_STAT					3	SOCS2,SOCS1,VHL	0.00666017	0.0868756
GO_BP	GO:1904893_NEGATIVE_REGULATION_OF_RECEPTOR_SIGNALING_PATHWAY_VIA_STAT					3	SOCS2,SOCS1,VHL	0.00666017	0.0868756
GO_BP	GO:0032410_NEGATIVE_REGULATION_OF_TRANSPORTER_ACTIVITY					3	MMP9,CACNB3,EPO	0.00666017	0.0868756
GO_BP	GO:0090343_POSITIVE_REGULATION_OF_CELL_AGING					3	KRAS,HMGA2,HMGA1	0.00666017	0.0868756
GO_BP	GO:0060513_PROSTATIC_BUD_FORMATION					3	BMP7,FGF10,AR	0.00666017	0.0868756
GO_BP	GO:0048169_REGULATION_OF_LONG_TERM_NEURONAL_SYNAPTIC_PLASTICITY					3	CAMK2B,GRIN1,KRAS	0.00666017	0.0868756
GO_MF	GO:0043177_ORGANIC_ACID_BINDING					3	PCK1,GRIN1,GRIN2B	0.00666017	0.0394565
KEGG	hsa04922__Glucagon_signaling_pathway					9	CAMK2B,PRKAA2,CREB5,PLCB4,PCK1,CALML5,CALML3,PPP3R2,PRKACG	0.00657194	0.098579
GO_BP	GO:0048013_EPHRIN_RECEPTOR_SIGNALING_PATHWAY					6	EFNA2,MMP9,GRIN1,GRIN2B,NTRK1,PTPN11	0.00651123	0.0868756
GO_CC	GO:0005891_VOLTAGE_GATED_CALCIUM_CHANNEL_COMPLEX					6	CACNA2D2,CACNG4,CACNG1,CACNA1G,CACNB3,CACNA1E	0.00651123	0.0363282
GO_BP	GO:0061515_MYELOID_CELL_DEVELOPMENT					4	GATA1,EPO,ERCC2,PTPN11	0.00645626	0.0868756
GO_BP	GO:0007528_NEUROMUSCULAR_JUNCTION_DEVELOPMENT					4	CACNA2D2,CACNB3,FZD9,SIX1	0.00645626	0.0868756
GO_MF	GO:0017171_SERINE_HYDROLASE_ACTIVITY					4	TMPRSS2,MMP9,PLAT,MMP3	0.00645626	0.0388369
GO_MF	GO:0001223_TRANSCRIPTION_COACTIVATOR_BINDING					4	NR4A3,TERT,AR,SIX1	0.00645626	0.0388369
Reactome	REACTOME_NEURONAL_SYSTEM					12	CACNA2D2,CAMK2B,CACNG4,PRKAA2,CACNB3,CACNA1E,GRIN1,KRAS,GRIN2B,GRIA3,PRKAR2A,PRKACG	0.0063536	0.0836077
GO_BP	GO:0070588_CALCIUM_ION_TRANSMEMBRANE_TRANSPORT					10	CACNA2D2,CACNG4,CD19,CACNG1,CACNA1G,CACNB3,CACNA1E,GRIN1,GRIN2B,ABL1	0.0061039	0.0832888
GO_BP	GO:0034765_REGULATION_OF_ION_TRANSMEMBRANE_TRANSPORT					13	CACNA2D2,CACNG4,CD19,MMP9,CACNG1,CACNA1G,CACNB3,CACNA1E,EPO,GRIN1,GRIN2B,ABL1,GRIA3	0.00560219	0.0767967
GO_BP	GO:0007600_SENSORY_PERCEPTION					11	LAMC3,CACNB3,GRIN1,ZIC2,COL11A2,CDC14A,NTRK1,LRP2,CDKN2D,PAX3,SIX1	0.00556395	0.0767967
GO_BP	GO:0070828_HETEROCHROMATIN_ORGANIZATION					5	DNMT3A,HMGA2,HMGA1,H3-3A,DNMT1	0.00537681	0.0747453
GO_BP	GO:0071453_CELLULAR_RESPONSE_TO_OXYGEN_LEVELS					12	PCK1,BCL2,CACNB3,BMP7,SIRT4,EPO,DNMT3A,E2F1,ENDOG,TERT,VHL,CBL	0.00500242	0.0698687
Reactome	REACTOME_TRANSMISSION_ACROSS_CHEMICAL_SYNAPSES					12	CACNA2D2,CAMK2B,CACNG4,PRKAA2,CACNB3,CACNA1E,GRIN1,KRAS,GRIN2B,GRIA3,PRKAR2A,PRKACG	0.00500242	0.0673582
Reactome	REACTOME_ACTIVATION_OF_NMDA_RECEPTORS_AND_POSTSYNAPTIC_EVENTS					8	CAMK2B,PRKAA2,GRIN1,KRAS,GRIN2B,GRIA3,PRKAR2A,PRKACG	0.00495287	0.0673582
KEGG	hsa04340__Hedgehog_signaling_pathway					9	WNT5B,GAS1,WNT10A,WNT6,WNT3,ZIC2,WNT11,LRP2,PRKACG	0.0048642	0.079596
GO_BP	GO:1901215_NEGATIVE_REGULATION_OF_NEURON_DEATH					13	NR4A3,CNTFR,BCL2,EPO,GRIN1,KRAS,TERT,NTRK1,NTF3,FZD9,SIX1,CBL,NTRK2	0.00445038	0.062453
GO_MF	GO:0005245_VOLTAGE_GATED_CALCIUM_CHANNEL_ACTIVITY					6	CACNA2D2,CACNG4,CACNG1,CACNA1G,CACNB3,CACNA1E	0.00420356	0.0260888
Reactome	REACTOME_SIGNALING_BY_NTRK2_TRKB_					6	KRAS,GRIN2B,PIK3R1,PTPN11,NTF3,NTRK2	0.00420356	0.0593625
KEGG	hsa04261__Adrenergic_signaling_in_cardiomyocytes					14	PPP2R2C,CACNA2D2,CAMK2B,CACNG4,CREB5,PLCB4,PPP2R2B,CACNG1,BCL2,CACNB3,CALML5,PIK3R1,CALML3,PRKACG	0.00392622	0.070672
GO_CC	GO:0099146_INTRINSIC_COMPONENT_OF_POSTSYNAPTIC_DENSITY_MEMBRANE					2	CACNG4,GRIN1	0.00375355	0.0225213
GO_CC	GO:0098936_INTRINSIC_COMPONENT_OF_POSTSYNAPTIC_MEMBRANE					2	CACNG4,GRIN1	0.00375355	0.0225213
GO_CC	GO:0098948_INTRINSIC_COMPONENT_OF_POSTSYNAPTIC_SPECIALIZATION_MEMBRANE					2	CACNG4,GRIN1	0.00375355	0.0225213
GO_CC	GO:0017146_NMDA_SELECTIVE_GLUTAMATE_RECEPTOR_COMPLEX					2	GRIN1,GRIN2B	0.00375355	0.0225213
GO_CC	GO:0001741_XY_BODY					2	DNMT3A,H2AX	0.00375355	0.0225213
Reactome	REACTOME_ACTIVATION_OF_MATRIX_METALLOPROTEINASES					2	MMP9,MMP3	0.00375355	0.0543326
Reactome	REACTOME_ACTIVATION_OF_TRKA_RECEPTORS					2	NTRK1,NTRK2	0.00375355	0.0543326
Reactome	REACTOME_ERYTHROPOIETIN_ACTIVATES_STAT5					2	EPOR,EPO	0.00375355	0.0543326
Reactome	REACTOME_NEUREXINS_AND_NEUROLIGINS					2	GRIN1,GRIN2B	0.00375355	0.0543326
Reactome	REACTOME_SUMOYLATION_OF_DNA_METHYLATION_PROTEINS					2	DNMT3A,DNMT1	0.00375355	0.0543326
GO_BP	GO:0019400_ALDITOL_METABOLIC_PROCESS					2	PCK1,PLA2G4A	0.00375355	0.0531783
GO_BP	GO:0002322_B_CELL_PROLIFERATION_INVOLVED_IN_IMMUNE_RESPONSE					2	CD19,ABL1	0.00375355	0.0531783
GO_BP	GO:0043374_CD8_POSITIVE_ALPHA_BETA_T_CELL_DIFFERENTIATION					2	BCL2,SOCS1	0.00375355	0.0531783
GO_BP	GO:0071838_CELL_PROLIFERATION_IN_BONE_MARROW					2	HMGA2,FGFR2	0.00375355	0.0531783
GO_BP	GO:0090650_CELLULAR_RESPONSE_TO_OXYGEN_GLUCOSE_DEPRIVATION					2	CACNB3,CBL	0.00375355	0.0531783
GO_BP	GO:0007635_CHEMOSENSORY_BEHAVIOR					2	GRIN1,NTRK1	0.00375355	0.0531783
GO_BP	GO:0070120_CILIARY_NEUROTROPHIC_FACTOR_MEDIATED_SIGNALING_PATHWAY					2	CNTFR,IL6R	0.00375355	0.0531783
GO_BP	GO:0030574_COLLAGEN_CATABOLIC_PROCESS					2	MMP9,MMP3	0.00375355	0.0531783
GO_BP	GO:0060216_DEFINITIVE_HEMOPOIESIS					2	HOXA9,GATA1	0.00375355	0.0531783
GO_BP	GO:0050966_DETECTION_OF_MECHANICAL_STIMULUS_INVOLVED_IN_SENSORY_PERCEPTION_OF_PAIN					2	CACNB3,NTRK1	0.00375355	0.0531783
GO_BP	GO:0062149_DETECTION_OF_STIMULUS_INVOLVED_IN_SENSORY_PERCEPTION_OF_PAIN					2	CACNB3,NTRK1	0.00375355	0.0531783
GO_BP	GO:0032469_ENDOPLASMIC_RETICULUM_CALCIUM_ION_HOMEOSTASIS					2	BCL2,PML	0.00375355	0.0531783
GO_BP	GO:0060664_EPITHELIAL_CELL_PROLIFERATION_INVOLVED_IN_SALIVARY_GLAND_MORPHOGENESIS					2	FGF10,FGFR2	0.00375355	0.0531783
GO_BP	GO:0098976_EXCITATORY_CHEMICAL_SYNAPTIC_TRANSMISSION					2	GRIN1,GRIN2B	0.00375355	0.0531783
GO_BP	GO:0035112_GENITALIA_MORPHOGENESIS					2	FGF10,AR	0.00375355	0.0531783
GO_BP	GO:0060384_INNERVATION					2	RET,NTRK1	0.00375355	0.0531783
GO_BP	GO:0032808_LACRIMAL_GLAND_DEVELOPMENT					2	FGF10,FGFR2	0.00375355	0.0531783
GO_BP	GO:0070487_MONOCYTE_AGGREGATION					2	NR4A3,BMP7	0.00375355	0.0531783
GO_BP	GO:0042693_MUSCLE_CELL_FATE_COMMITMENT					2	WT1,FGF10	0.00375355	0.0531783
GO_BP	GO:0051451_MYOBLAST_MIGRATION					2	THBS4,SIX1	0.00375355	0.0531783
GO_BP	GO:1905940_NEGATIVE_REGULATION_OF_GONAD_DEVELOPMENT					2	WT1,AMH	0.00375355	0.0531783
GO_BP	GO:0033033_NEGATIVE_REGULATION_OF_MYELOID_CELL_APOPTOTIC_PROCESS					2	BCL2,EPO	0.00375355	0.0531783
GO_BP	GO:0090336_POSITIVE_REGULATION_OF_BROWN_FAT_CELL_DIFFERENTIATION					2	BMP7,SIX1	0.00375355	0.0531783
GO_BP	GO:0071864_POSITIVE_REGULATION_OF_CELL_PROLIFERATION_IN_BONE_MARROW					2	HMGA2,FGFR2	0.00375355	0.0531783
GO_BP	GO:0033690_POSITIVE_REGULATION_OF_OSTEOBLAST_PROLIFERATION					2	GATA1,ABL1	0.00375355	0.0531783
GO_BP	GO:0051291_PROTEIN_HETEROOLIGOMERIZATION					2	GRIN1,GRIN2B	0.00375355	0.0531783
GO_BP	GO:2000194_REGULATION_OF_FEMALE_GONAD_DEVELOPMENT					2	WT1,AMH	0.00375355	0.0531783
GO_BP	GO:0033189_RESPONSE_TO_VITAMIN_A					2	EPO,DNMT3A	0.00375355	0.0531783
GO_BP	GO:0048752_SEMICIRCULAR_CANAL_MORPHOGENESIS					2	NR4A3,FGF10	0.00375355	0.0531783
GO_BP	GO:0099550_TRANS_SYNAPTIC_SIGNALING_MODULATING_SYNAPTIC_TRANSMISSION					2	PLAT,NTRK2	0.00375355	0.0531783
GO_MF	GO:0016597_AMINO_ACID_BINDING					2	GRIN1,GRIN2B	0.00375355	0.0236716
GO_MF	GO:0009008_DNA_METHYLTRANSFERASE_ACTIVITY					2	DNMT3A,DNMT1	0.00375355	0.0236716
GO_MF	GO:0022849_GLUTAMATE_GATED_CALCIUM_ION_CHANNEL_ACTIVITY					2	GRIN1,GRIN2B	0.00375355	0.0236716
GO_MF	GO:0099604_LIGAND_GATED_CALCIUM_CHANNEL_ACTIVITY					2	GRIN1,GRIN2B	0.00375355	0.0236716
GO_MF	GO:0004222_METALLOENDOPEPTIDASE_ACTIVITY					2	MMP9,MMP3	0.00375355	0.0236716
GO_MF	GO:0008237_METALLOPEPTIDASE_ACTIVITY					2	MMP9,MMP3	0.00375355	0.0236716
GO_MF	GO:0003680_MINOR_GROOVE_OF_ADENINE_THYMINE_RICH_DNA_BINDING					2	HMGA2,HMGA1	0.00375355	0.0236716
GO_MF	GO:0043121_NEUROTROPHIN_BINDING					2	NTRK1,NTRK2	0.00375355	0.0236716
GO_MF	GO:0004972_NMDA_GLUTAMATE_RECEPTOR_ACTIVITY					2	GRIN1,GRIN2B	0.00375355	0.0236716
GO_MF	GO:0016758_TRANSFERASE_ACTIVITY_TRANSFERRING_HEXOSYL_GROUPS					2	LFNG,FUT8	0.00375355	0.0236716
GO_BP	GO:0071300_CELLULAR_RESPONSE_TO_RETINOIC_ACID					8	WNT5B,PCK1,WNT6,RET,WNT3,FZD10,WNT11,FGFR2	0.00346886	0.0531783
GO_BP	GO:0007548_SEX_DIFFERENTIATION					18	HOXA9,HOXA11,WT1,CNTFR,BCL2,LFNG,GATA1,ACVR1B,NTRK1,FGF10,LRP2,PTPN11,AR,H3-3A,FANCG,CBL,AMH,PRKACG	0.00334416	0.0531783
GO_BP	GO:0090344_NEGATIVE_REGULATION_OF_CELL_AGING					4	CDK6,HMGA2,TERT,ABL1	0.00327826	0.0531783
GO_BP	GO:1903900_REGULATION_OF_VIRAL_LIFE_CYCLE					4	TMPRSS2,BCL2,HMGA2,PML	0.00327826	0.0531783
Reactome	REACTOME_PRC2_METHYLATES_HISTONES_AND_DNA					4	DNMT3A,H3-3A,DNMT1,H2AX	0.00327826	0.0542318
Reactome	REACTOME_RAS_ACTIVATION_UPON_CA2_INFLUX_THROUGH_NMDA_RECEPTOR					4	CAMK2B,GRIN1,KRAS,GRIN2B	0.00327826	0.0542318
GO_CC	GO:0000792_HETEROCHROMATIN					5	DNMT3A,HMGA2,HMGA1,PML,DNMT1	0.0030801	0.0211207
GO_BP	GO:1990089_RESPONSE_TO_NERVE_GROWTH_FACTOR					5	E2F1,NTRK1,NTF3,CBL,NTRK2	0.0030801	0.0524148
GO_BP	GO:0036037_CD8_POSITIVE_ALPHA_BETA_T_CELL_ACTIVATION					3	MAPK8IP1,BCL2,SOCS1	0.00252613	0.0432362
GO_BP	GO:0035235_IONOTROPIC_GLUTAMATE_RECEPTOR_SIGNALING_PATHWAY					3	GRIN1,GRIN2B,GRIA3	0.00252613	0.0432362
GO_BP	GO:0060174_LIMB_BUD_FORMATION					3	WNT3,FGF10,FGFR2	0.00252613	0.0432362
GO_BP	GO:2001258_NEGATIVE_REGULATION_OF_CATION_CHANNEL_ACTIVITY					3	MMP9,CACNB3,EPO	0.00252613	0.0432362
GO_BP	GO:0010524_POSITIVE_REGULATION_OF_CALCIUM_ION_TRANSPORT_INTO_CYTOSOL					3	CD19,GRIN1,ABL1	0.00252613	0.0432362
GO_MF	GO:0070742_C2H2_ZINC_FINGER_DOMAIN_BINDING					3	WT1,GATA1,HMGA2	0.00252613	0.0189945
GO_MF	GO:0005246_CALCIUM_CHANNEL_REGULATOR_ACTIVITY					3	CACNG4,CACNG1,CACNB3	0.00252613	0.0189945
GO_CC	GO:0000803_SEX_CHROMOSOME					3	DNMT3A,H3-3A,H2AX	0.00252613	0.0178315
Reactome	REACTOME_PROTEIN_PROTEIN_INTERACTIONS_AT_SYNAPSES					3	GRIN1,GRIN2B,GRIA3	0.00252613	0.044322
GO_BP	GO:0043524_NEGATIVE_REGULATION_OF_NEURON_APOPTOTIC_PROCESS					11	NR4A3,CNTFR,BCL2,GRIN1,KRAS,TERT,NTRK1,NTF3,FZD9,SIX1,NTRK2	0.00241515	0.0425671
Hallmark	HALLMARK_KRAS_SIGNALING_DN					8	CCNA1,CACNG1,CNTFR,LFNG,CALML5,TLX1,NTF3,PAX3	0.00235885	0.096713
GO_BP	GO:0090398_CELLULAR_SENESCENCE					8	CDK6,KRAS,HMGA2,HMGA1,TERT,ABL1,PML,H2AX	0.00155138	0.0276725
GO_BP	GO:0050954_SENSORY_PERCEPTION_OF_MECHANICAL_STIMULUS					8	CACNB3,COL11A2,CDC14A,NTRK1,LRP2,CDKN2D,PAX3,SIX1	0.00155138	0.0276725
GO_BP	GO:0090342_REGULATION_OF_CELL_AGING					6	CDK6,KRAS,HMGA2,HMGA1,TERT,ABL1	0.00147774	0.0266804
GO_BP	GO:0072511_DIVALENT_INORGANIC_CATION_TRANSPORT					14	CACNA2D2,CAMK2B,CACNG4,CD19,CACNG1,CACNA1G,BCL2,CACNB3,CACNA1E,EPO,GRIN1,GRIN2B,ABL1,PML	0.00146076	0.0265356
GO_BP	GO:0060601_LATERAL_SPROUTING_FROM_AN_EPITHELIUM					4	BMP7,FGF10,AR,FGFR2	0.00140516	0.0256833
GO_BP	GO:2000773_NEGATIVE_REGULATION_OF_CELLULAR_SENESCENCE					4	CDK6,HMGA2,TERT,ABL1	0.00140516	0.0256833
Reactome	REACTOME_DNA_METHYLATION					4	DNMT3A,H3-3A,DNMT1,H2AX	0.00140516	0.0254247
Reactome	REACTOME_PRESYNAPTIC_DEPOLARIZATION_AND_CALCIUM_CHANNEL_OPENING					4	CACNA2D2,CACNG4,CACNB3,CACNA1E	0.00140516	0.0254247
Reactome	REACTOME_REGULATION_OF_RUNX1_EXPRESSION_AND_ACTIVITY					4	CCND2,CDK6,PML,PTPN11	0.00140516	0.0254247
KEGG	hsa04740__Olfactory_transduction					4	CAMK2B,CALML5,CALML3,PRKACG	0.00140516	0.0316162
GO_BP	GO:0034762_REGULATION_OF_TRANSMEMBRANE_TRANSPORT					18	CACNA2D2,NR4A3,CACNG4,CD19,MMP9,CACNG1,CACNA1G,BCL2,CACNB3,CACNA1E,EPO,GRIN1,GRIN2B,TERT,ABL1,GRIA3,PIK3R1,PTPN11	0.00117019	0.0216559
GO_BP	GO:0060401_CYTOSOLIC_CALCIUM_ION_TRANSPORT					8	CD19,BCL2,CACNB3,EPO,GRIN1,GRIN2B,ABL1,PML	0.000982187	0.0182909
GO_CC	GO:0034703_CATION_CHANNEL_COMPLEX					9	CACNA2D2,CACNG4,CACNG1,CACNA1G,CACNB3,CACNA1E,GRIN1,GRIN2B,GRIA3	0.000755519	0.00549468
GO_CC	GO:1990351_TRANSPORTER_COMPLEX					9	CACNA2D2,CACNG4,CACNG1,CACNA1G,CACNB3,CACNA1E,GRIN1,GRIN2B,GRIA3	0.000755519	0.00549468
GO_BP	GO:0033687_OSTEOBLAST_PROLIFERATION					5	TNN,BCL2,GATA1,ABL1,FGFR2	0.000735858	0.0137903
GO_BP	GO:0051899_MEMBRANE_DEPOLARIZATION					7	CACNG4,CACNA1G,BCL2,CACNB3,CACNA1E,ABL1,FZD9	0.000711105	0.0134114
GO_MF	GO:0015085_CALCIUM_ION_TRANSMEMBRANE_TRANSPORTER_ACTIVITY					8	CACNA2D2,CACNG4,CACNG1,CACNA1G,CACNB3,CACNA1E,GRIN1,GRIN2B	0.000595124	0.00465387
GO_MF	GO:0072509_DIVALENT_INORGANIC_CATION_TRANSMEMBRANE_TRANSPORTER_ACTIVITY					8	CACNA2D2,CACNG4,CACNG1,CACNA1G,CACNB3,CACNA1E,GRIN1,GRIN2B	0.000595124	0.00465387
GO_MF	GO:0046873_METAL_ION_TRANSMEMBRANE_TRANSPORTER_ACTIVITY					8	CACNA2D2,CACNG4,CACNG1,CACNA1G,CACNB3,CACNA1E,GRIN1,GRIN2B	0.000595124	0.00465387
GO_MF	GO:0022843_VOLTAGE_GATED_CATION_CHANNEL_ACTIVITY					8	CACNA2D2,CACNG4,CACNG1,CACNA1G,CACNB3,CACNA1E,GRIN1,GRIN2B	0.000595124	0.00465387
GO_MF	GO:0005244_VOLTAGE_GATED_ION_CHANNEL_ACTIVITY					8	CACNA2D2,CACNG4,CACNG1,CACNA1G,CACNB3,CACNA1E,GRIN1,GRIN2B	0.000595124	0.00465387
GO_BP	GO:0051926_NEGATIVE_REGULATION_OF_CALCIUM_ION_TRANSPORT					3	BCL2,CACNB3,EPO	0.000575256	0.0109188
GO_BP	GO:0003254_REGULATION_OF_MEMBRANE_DEPOLARIZATION					3	CACNA1G,BCL2,FZD9	0.000575256	0.0109188
GO_MF	GO:0005230_EXTRACELLULAR_LIGAND_GATED_ION_CHANNEL_ACTIVITY					3	GRIN1,GRIN2B,GRIA3	0.000575256	0.00465387
GO_MF	GO:0008066_GLUTAMATE_RECEPTOR_ACTIVITY					3	GRIN1,GRIN2B,GRIA3	0.000575256	0.00465387
GO_MF	GO:0004970_IONOTROPIC_GLUTAMATE_RECEPTOR_ACTIVITY					3	GRIN1,GRIN2B,GRIA3	0.000575256	0.00465387
GO_MF	GO:0099094_LIGAND_GATED_CATION_CHANNEL_ACTIVITY					3	GRIN1,GRIN2B,GRIA3	0.000575256	0.00465387
GO_MF	GO:0015276_LIGAND_GATED_ION_CHANNEL_ACTIVITY					3	GRIN1,GRIN2B,GRIA3	0.000575256	0.00465387
GO_MF	GO:0030594_NEUROTRANSMITTER_RECEPTOR_ACTIVITY					3	GRIN1,GRIN2B,GRIA3	0.000575256	0.00465387
GO_MF	GO:0016757_TRANSFERASE_ACTIVITY_TRANSFERRING_GLYCOSYL_GROUPS					3	LFNG,SIRT4,FUT8	0.000575256	0.00465387
GO_MF	GO:0022835_TRANSMITTER_GATED_CHANNEL_ACTIVITY					3	GRIN1,GRIN2B,GRIA3	0.000575256	0.00465387
Reactome	REACTOME_ASSEMBLY_AND_CELL_SURFACE_PRESENTATION_OF_NMDA_RECEPTORS					3	CAMK2B,GRIN1,GRIN2B	0.000575256	0.0114853
Reactome	REACTOME_LONG_TERM_POTENTIATION					3	CAMK2B,GRIN1,GRIN2B	0.000575256	0.0114853
Reactome	REACTOME_NEGATIVE_REGULATION_OF_NMDA_RECEPTOR_MEDIATED_NEURONAL_TRANSMISSION					3	CAMK2B,GRIN1,GRIN2B	0.000575256	0.0114853
Reactome	REACTOME_SYNAPTIC_ADHESION_LIKE_MOLECULES					3	GRIN1,GRIN2B,GRIA3	0.000575256	0.0114853
KEGG	hsa05033__Nicotine_addiction					3	GRIN1,GRIN2B,GRIA3	0.000575256	0.0147923
GO_MF	GO:0005261_CATION_CHANNEL_ACTIVITY					9	CACNA2D2,CACNG4,CACNG1,CACNA1G,CACNB3,CACNA1E,GRIN1,GRIN2B,GRIA3	0.000165054	0.00174421
GO_MF	GO:0008324_CATION_TRANSMEMBRANE_TRANSPORTER_ACTIVITY					9	CACNA2D2,CACNG4,CACNG1,CACNA1G,CACNB3,CACNA1E,GRIN1,GRIN2B,GRIA3	0.000165054	0.00174421
GO_MF	GO:0022836_GATED_CHANNEL_ACTIVITY					9	CACNA2D2,CACNG4,CACNG1,CACNA1G,CACNB3,CACNA1E,GRIN1,GRIN2B,GRIA3	0.000165054	0.00174421
GO_MF	GO:0015075_ION_TRANSMEMBRANE_TRANSPORTER_ACTIVITY					9	CACNA2D2,CACNG4,CACNG1,CACNA1G,CACNB3,CACNA1E,GRIN1,GRIN2B,GRIA3	0.000165054	0.00174421
GO_BP	GO:0010522_REGULATION_OF_CALCIUM_ION_TRANSPORT_INTO_CYTOSOL					6	CD19,BCL2,EPO,GRIN1,ABL1,PML	0.000156701	0.00301293
GO_CC	GO:0060076_EXCITATORY_SYNAPSE					4	PLCB4,GRIN1,GRIA3,FGFR2	8.7539e-05	0.000677722
GO_CC	GO:0098878_NEUROTRANSMITTER_RECEPTOR_COMPLEX					4	CACNG4,GRIN1,GRIN2B,GRIA3	8.7539e-05	0.000677722
Reactome	REACTOME_UNBLOCKING_OF_NMDA_RECEPTORS_GLUTAMATE_BINDING_AND_ACTIVATION					4	CAMK2B,GRIN1,GRIN2B,GRIA3	8.7539e-05	0.0020274
GO_MF	GO:0022803_PASSIVE_TRANSMEMBRANE_TRANSPORTER_ACTIVITY					10	CACNA2D2,CACNG4,CACNG1,CACNA1G,BCL2,CACNB3,CACNA1E,GRIN1,GRIN2B,GRIA3	7.94351e-05	0.000941186
GO_MF	GO:0005215_TRANSPORTER_ACTIVITY					10	CACNA2D2,CACNG4,CACNG1,CACNA1G,BCL2,CACNB3,CACNA1E,GRIN1,GRIN2B,GRIA3	7.94351e-05	0.000941186
GO_BP	GO:0044339_CANONICAL_WNT_SIGNALING_PATHWAY_INVOLVED_IN_OSTEOBLAST_DIFFERENTIATION					2	TNN,WNT3	0	0
GO_BP	GO:1901538_CHANGES_TO_DNA_METHYLATION_INVOLVED_IN_EMBRYO_DEVELOPMENT					2	DNMT3A,DNMT1	0	0
GO_BP	GO:0032776_DNA_METHYLATION_ON_CYTOSINE					2	DNMT3A,DNMT1	0	0
GO_BP	GO:0048821_ERYTHROCYTE_DEVELOPMENT					3	GATA1,EPO,ERCC2	0	0
GO_BP	GO:0043249_ERYTHROCYTE_MATURATION					2	EPO,ERCC2	0	0
GO_BP	GO:0051882_MITOCHONDRIAL_DEPOLARIZATION					3	BCL2,ABL1,FZD9	0	0
GO_BP	GO:0010523_NEGATIVE_REGULATION_OF_CALCIUM_ION_TRANSPORT_INTO_CYTOSOL					2	BCL2,EPO	0	0
GO_BP	GO:2000195_NEGATIVE_REGULATION_OF_FEMALE_GONAD_DEVELOPMENT					2	WT1,AMH	0	0
GO_BP	GO:1904180_NEGATIVE_REGULATION_OF_MEMBRANE_DEPOLARIZATION					2	BCL2,FZD9	0	0
GO_BP	GO:0021548_PONS_DEVELOPMENT					2	BCL2,GRIN1	0	0
GO_BP	GO:0051290_PROTEIN_HETEROTETRAMERIZATION					2	GRIN1,GRIN2B	0	0
GO_BP	GO:0072298_REGULATION_OF_METANEPHRIC_GLOMERULUS_DEVELOPMENT					2	WT1,RET	0	0
GO_BP	GO:1904396_REGULATION_OF_NEUROMUSCULAR_JUNCTION_DEVELOPMENT					2	FZD9,SIX1	0	0
GO_BP	GO:0001967_SUCKLING_BEHAVIOR					2	CNTFR,GRIN1	0	0
GO_MF	GO:0016595_GLUTAMATE_BINDING					2	GRIN1,GRIN2B	0	0
GO_MF	GO:0016594_GLYCINE_BINDING					2	GRIN1,GRIN2B	0	0
GO_MF	GO:0099529_NEUROTRANSMITTER_RECEPTOR_ACTIVITY_INVOLVED_IN_REGULATION_OF_POSTSYNAPTIC_MEMBRANE_POTENTIAL					2	GRIN1,GRIA3	0	0
GO_MF	GO:0036312_PHOSPHATIDYLINOSITOL_3_KINASE_REGULATORY_SUBUNIT_BINDING					2	PIK3R1,CBL	0	0
GO_MF	GO:0098960_POSTSYNAPTIC_NEUROTRANSMITTER_RECEPTOR_ACTIVITY					2	GRIN1,GRIA3	0	0
GO_CC	GO:0032281_AMPA_GLUTAMATE_RECEPTOR_COMPLEX					2	CACNG4,GRIA3	0	0
GO_CC	GO:0098862_CLUSTER_OF_ACTIN_BASED_CELL_PROJECTIONS					2	CDC14A,LRP2	0	0
GO_CC	GO:0044302_DENTATE_GYRUS_MOSSY_FIBER					2	TNN,MAPK8IP1	0	0
GO_CC	GO:0098688_PARALLEL_FIBER_TO_PURKINJE_CELL_SYNAPSE					2	PLCB4,GRIA3	0	0
GO_CC	GO:0043195_TERMINAL_BOUTON					3	TNN,GRIN1,NTRK2	0	0
Reactome	REACTOME_NGF_INDEPENDANT_TRKA_ACTIVATION					2	NTRK1,NTRK2	0	0
KEGG	hsa00270__Cysteine_and_methionine_metabolism					2	DNMT3A,DNMT1	0	0
GO_CC	GO:0031012_EXTRACELLULAR_MATRIX	18	COL1A1,COL3A1,COL5A1,PDGFB,LAMA5,COL1A2,FN1,COL4A3,LAMA3,THBS1,LAMB4,COL6A6,COL27A1,LAMC2,COL4A4,WNT7A,LAMA1,RELN	7.80361e-05	0.00072006	16	WNT5B,LAMC3,MMP9,TNN,CHAD,WNT6,THBS4,LEFTY2,WNT3,BMP7,COL11A2,WNT11,FGF10,FGFR2,SOST,MMP3	0.0157956	0.0758189
GO_BP	GO:0090193_POSITIVE_REGULATION_OF_GLOMERULUS_DEVELOPMENT	3	PDGFD,PDGFB,NOG	0.000914712	0.0122929	2	RET,IL6R	0.0294319	0.168564
GO_BP	GO:0032409_REGULATION_OF_TRANSPORTER_ACTIVITY	9	FGF13,PPARG,PIM1,MAPK8IP2,FGF12,SGK2,PPARGC1A,CACNA2D1,RELN	0.00158689	0.0183623	8	CACNG4,MMP9,BCL2,CACNB3,EPO,GRIN1,GRIN2B,GRIA3	0.0326405	0.185862
GO_BP	GO:0033555_MULTICELLULAR_ORGANISMAL_RESPONSE_TO_STRESS	5	CAPN2,PPP3CA,MAPK8IP2,THBS1,RELN	0.00135061	0.0175409	4	THBS4,RET,BCL2,NTRK1	0.0272985	0.168564
GO_BP	GO:0014812_MUSCLE_CELL_MIGRATION	7	NFE2L2,PDGFD,IGFBP3,MDM2,PDGFB,PPARGC1A,ITGB3	0.0025841	0.0256831	6	NR4A3,THBS4,BCL2,TERT,PLAT,SIX1	0.0427463	0.23013
GO_BP	GO:0071229_CELLULAR_RESPONSE_TO_ACID_CHEMICAL	6	CAPN2,COL1A1,COL3A1,PDGFD,PDGFC,COL1A2	0.00314035	0.0310122	5	DNMT3A,SOCS1,DNMT1,SIX1,NTRK2	0.0481642	0.25105
GO_BP	GO:0048265_RESPONSE_TO_PAIN	3	CAPN2,THBS1,RELN	0.00527162	0.0482088	3	THBS4,RET,NTRK1	0.0136668	0.141991
GO_BP	GO:2000310_REGULATION_OF_NMDA_RECEPTOR_ACTIVITY	3	MAPK8IP2,PPARGC1A,RELN	0.0156468	0.0745213	3	GRIN1,GRIN2B,GRIA3	0.0381348	0.210666
GO_BP	GO:0048266_BEHAVIORAL_RESPONSE_TO_PAIN	2	CAPN2,THBS1	0.00626214	0.0509375	2	THBS4,NTRK1	0.0132884	0.141956
GO_BP	GO:0042149_CELLULAR_RESPONSE_TO_GLUCOSE_STARVATION	2	NFE2L2,TP53	0.0142833	0.0700096	2	PRKAA2,BCL2	0.0294319	0.168564
GO_BP	GO:0098815_MODULATION_OF_EXCITATORY_POSTSYNAPTIC_POTENTIAL	2	WNT7A,RELN	0.0142833	0.0700096	2	CACNB3,GRIN1	0.0294319	0.168564
GO_BP	GO:0070262_PEPTIDYL_SERINE_DEPHOSPHORYLATION	2	PPP2CB,PPP3CA	0.0142833	0.0700096	2	PPP2R2C,PPP2R2B	0.0294319	0.168564
GO_BP	GO:2000463_POSITIVE_REGULATION_OF_EXCITATORY_POSTSYNAPTIC_POTENTIAL	2	WNT7A,RELN	0.0142833	0.0700096	2	CACNB3,GRIN1	0.0294319	0.168564
GO_BP	GO:1904754_POSITIVE_REGULATION_OF_VASCULAR_ASSOCIATED_SMOOTH_MUSCLE_CELL_MIGRATION	2	MDM2,PDGFB	0.0142833	0.0700096	2	NR4A3,TERT	0.0294319	0.168564
GO_BP	GO:0006811_ION_TRANSPORT	17	FGF13,PPP3CA,PPARG,PDGFB,FGF20,MAPK8IP2,PLA2G5,FGF12,SGK2,PPARGC1A,THBS1,CACNA1C,FASLG,CACNA2D1,ITGB3,CCR7,RELN	0.0118854	0.0700096	20	CACNA2D2,CAMK2B,CACNG4,PRKAA2,CD19,MMP9,CACNG1,PLA2G4A,CACNA1G,BCL2,CACNB3,CACNA1E,EPO,GRIN1,GRIN2B,ABL1,GRIA3,PML,LRP2,NTRK2	0.0216742	0.154204
GO_BP	GO:0001101_RESPONSE_TO_ACID_CHEMICAL	7	CAPN2,COL1A1,COL3A1,PDGFD,PDGFC,COL1A2,PPARGC1A	0.025089	0.105503	8	PCK1,GRIN1,DNMT3A,SOCS1,NTRK1,DNMT1,SIX1,NTRK2	0.0400351	0.217113
GO_BP	GO:2001257_REGULATION_OF_CATION_CHANNEL_ACTIVITY	6	FGF13,MAPK8IP2,FGF12,PPARGC1A,CACNA2D1,RELN	0.0144684	0.0700096	7	CACNG4,MMP9,CACNB3,EPO,GRIN1,GRIN2B,GRIA3	0.0177945	0.154204
GO_CC	GO:0097060_SYNAPTIC_MEMBRANE	4	ITGA3,SHC4,CACNA1C,ITGB3	0.0439319	0.148636	5	FOSL1,CACNG4,GRIN1,GRIN2B,GRIA3	0.036697	0.127642
GO_CC	GO:0045211_POSTSYNAPTIC_MEMBRANE	3	SHC4,CACNA1C,ITGB3	0.0338382	0.136169	4	CACNG4,GRIN1,GRIN2B,GRIA3	0.0181644	0.0838359
GO_BP	GO:1900449_REGULATION_OF_GLUTAMATE_RECEPTOR_SIGNALING_PATHWAY	3	MAPK8IP2,PPARGC1A,RELN	0.0236924	0.104768	4	CACNG4,GRIN1,GRIN2B,GRIA3	0.0113079	0.137797
GO_BP	GO:0099601_REGULATION_OF_NEUROTRANSMITTER_RECEPTOR_ACTIVITY	3	MAPK8IP2,PPARGC1A,RELN	0.0236924	0.104768	4	CACNG4,GRIN1,GRIN2B,GRIA3	0.0113079	0.137797
GO_BP	GO:0006812_CATION_TRANSPORT	13	FGF13,PPP3CA,PDGFB,FGF20,MAPK8IP2,FGF12,PPARGC1A,CACNA1C,FASLG,CACNA2D1,ITGB3,CCR7,RELN	0.025203	0.105503	17	CACNA2D2,CAMK2B,CACNG4,CD19,MMP9,CACNG1,CACNA1G,BCL2,CACNB3,CACNA1E,EPO,GRIN1,GRIN2B,ABL1,GRIA3,PML,LRP2	0.0114102	0.1379
GO_BP	GO:0090192_REGULATION_OF_GLOMERULUS_DEVELOPMENT	3	PDGFD,PDGFB,NOG	0.00957159	0.0700096	4	WT1,RET,BMP7,IL6R	0.00327826	0.0531783
GO_BP	GO:0072110_GLOMERULAR_MESANGIAL_CELL_PROLIFERATION	2	PDGFD,PDGFB	0.0416811	0.122818	3	WT1,BMP7,IL6R	0.0136668	0.141991
GO_BP	GO:1903318_NEGATIVE_REGULATION_OF_PROTEIN_MATURATION	2	MDM2,THBS1	0.0416811	0.122818	3	GAS1,BIRC7,SIRT4	0.0136668	0.141991
KEGG	hsa05202__Transcriptional_misregulation_in_cancer	19	ATM,DUSP6,TGFBR2,NUPR1,NFKBIZ,CSF1R,RUNX1,TP53,ETV4,IGFBP3,CEBPE,MET,PPARG,MDM2,IL6,CD14,PROM1,IL2RB,CCR7	0.00910828	0.138353	25	HOXA9,NR4A3,CCND2,ETV7,HOXA11,MLF1,WT1,TMPRSS2,MMP9,CCNA1,CDKN2C,PTCRA,CEBPA,HMGA2,TLX1,PLAT,NTRK1,FUT8,GRIA3,PML,H3-3A,PAX3,SIX1,BCL2A1,MMP3	0.00246649	0.0493298
GO_BP	GO:1904062_REGULATION_OF_CATION_TRANSMEMBRANE_TRANSPORT	7	FGF13,MAPK8IP2,FGF12,PPARGC1A,CACNA1C,CACNA2D1,RELN	0.0496018	0.141569	10	CACNG4,CD19,MMP9,CACNG1,CACNB3,EPO,GRIN1,GRIN2B,ABL1,GRIA3	0.0129169	0.141956
GO_BP	GO:0035115_EMBRYONIC_FORELIMB_MORPHOGENESIS	2	CACNA1C,WNT7A	0.0260771	0.105503	3	HOXA9,HOXA11,WNT3	0.00666017	0.0868756
GO_BP	GO:0034220_ION_TRANSMEMBRANE_TRANSPORT	11	FGF13,MAPK8IP2,FGF12,SGK2,PPARGC1A,THBS1,CACNA1C,FASLG,CACNA2D1,CCR7,RELN	0.0184392	0.086488	15	CACNA2D2,CACNG4,PRKAA2,CD19,MMP9,CACNG1,CACNA1G,CACNB3,CACNA1E,EPO,GRIN1,GRIN2B,ABL1,GRIA3,LRP2	0.00427228	0.0602392
GO_BP	GO:0098655_CATION_TRANSMEMBRANE_TRANSPORT	9	FGF13,MAPK8IP2,FGF12,PPARGC1A,CACNA1C,FASLG,CACNA2D1,CCR7,RELN	0.0350156	0.121053	13	CACNA2D2,CACNG4,CD19,MMP9,CACNG1,CACNA1G,CACNB3,CACNA1E,EPO,GRIN1,GRIN2B,ABL1,GRIA3	0.00560219	0.0767967
GO_BP	GO:0055085_TRANSMEMBRANE_TRANSPORT	13	FGF13,NFE2L2,PIM1,MAPK8IP2,FGF12,SGK2,PPARGC1A,THBS1,CACNA1C,FASLG,CACNA2D1,CCR7,RELN	0.0445895	0.12978	20	CACNA2D2,NR4A3,CACNG4,PRKAA2,CD19,MMP9,CACNG1,CACNA1G,BCL2,CACNB3,CACNA1E,EPO,GRIN1,GRIN2B,TERT,ABL1,GRIA3,PIK3R1,LRP2,PTPN11	0.00200893	0.0356194
