# Supplementary material for: Clinical, pathological, and comprehensive molecular analysis of the uterine clear cell carcinoma: a retrospective national study from TMRG and GINECO network
Source: J Transl Med. 2023 Jun 23;21:408. doi: 10.1186/s12967-023-04264-7 (PMC10288685; doi:10.1186/s12967-023-04264-7)
Supplement: Supplementary file 11 — Additional file 11: Materials S1. aCGH data. [file 12967_2023_4264_MOESM11_ESM.xlsx]

## Sheet: segData
Additional Materials S1: aCGH data
ID	chrom	loc.start	loc.end	num.mark	seg.mean
13A03238	1	564424	2694731	127	0.4518
13A03238	1	2704715	3444787	56	-0.1853
13A03238	1	3452815	3498188	8	1.2123
13A03238	1	3502809	6121951	131	-0.2148
13A03238	1	6130376	34003488	1915	0.3363
13A03238	1	34012975	47891686	1007	0.2187
13A03238	1	47909038	71957418	1604	0.073
13A03238	1	71979153	75147206	166	-0.3109
13A03238	1	75155091	114993931	2312	0.0483
13A03238	1	115006924	150279219	583	0.4326
13A03238	1	150297552	156826196	564	0.6402
13A03238	1	156831770	249212609	5878	0.4088
13A03238	2	30341	8334402	421	-0.2281
13A03238	2	8366264	50374441	2703	0.0089
13A03238	2	50389118	54453210	245	-0.3885
13A03238	2	54467106	76943009	1368	0.0221
13A03238	2	76960395	80103893	186	-0.318
13A03238	2	80117643	83753221	143	0.2337
13A03238	2	83792927	84706610	30	-0.5433
13A03238	2	84725376	85366769	49	0.2317
13A03238	2	85383744	85864198	38	0.926
13A03238	2	85871876	99939051	463	0.0995
13A03238	2	99954003	102205718	163	0.4699
13A03238	2	102218010	112945693	483	0.0018
13A03238	2	112960030	114324432	87	0.7933
13A03238	2	114382654	115646375	77	0.3811
13A03238	2	115656559	119925540	177	-0.3347
13A03238	2	119951896	120617850	50	1.2582
13A03238	2	120628484	141640536	1042	-0.1443
13A03238	2	141649488	142186400	44	-1.1354
13A03238	2	142195212	243041305	5989	-0.0439
13A03238	3	73914	4420613	281	0.253
13A03238	3	4445712	11825004	474	0.4659
13A03238	3	11840264	16633512	329	0.1579
13A03238	3	16642883	23035194	322	-0.1652
13A03238	3	23113299	43552272	1180	0.0372
13A03238	3	43560898	53299186	776	-0.2031
13A03238	3	53311919	54388610	77	-0.6931
13A03238	3	54399126	65677790	765	-0.4
13A03238	3	65686342	65897226	18	-1.3699
13A03238	3	65914327	74234839	481	-0.3138
13A03238	3	74254912	90264078	707	-0.6287
13A03238	3	90282056	182498257	5156	0.3612
13A03238	3	182507317	190543889	561	0.6359
13A03238	3	190556782	197845195	476	0.4247
13A03238	4	45882	1852677	137	0.0621
13A03238	4	1860753	20541128	1009	-0.1511
13A03238	4	20554881	52711931	1422	0.184
13A03238	4	52736191	58300769	345	0.8094
13A03238	4	58329324	72223297	556	-0.4644
13A03238	4	72233213	72255902	3	2.8678
13A03238	4	72263311	74140055	101	-0.4816
13A03238	4	74150181	190916619	6203	-0.0219
13A03238	5	26142	9691830	519	0.131
13A03238	5	9708574	17149769	412	0.3747
13A03238	5	17169968	31728154	549	0.1172
13A03238	5	31754704	43704878	732	0.4375
13A03238	5	43712755	50870922	147	0.2367
13A03238	5	50915940	60258187	529	-0.4553
13A03238	5	60266631	74632161	690	-0.8094
13A03238	5	74633995	138223300	3342	-0.3995
13A03238	5	138231810	142812340	342	-0.0746
13A03238	5	142821188	149119666	384	-0.4658
13A03238	5	149124210	150560597	122	0.3299
13A03238	5	150567664	157342124	400	-0.3518
13A03238	5	157355567	168198744	514	-0.5357
13A03238	5	168202913	180712204	823	-0.2313
13A03238	6	154130	2411896	159	-0.2073
13A03238	6	2427004	4343470	132	-0.0039
13A03238	6	4356052	5929345	118	1.7437
13A03238	6	5941684	6946702	58	1.0684
13A03238	6	6981323	24423784	951	-0.0459
13A03238	6	24433581	24658941	21	-1.1621
13A03238	6	24667539	36232734	948	0.0527
13A03238	6	36244389	37015648	68	0.7358
13A03238	6	37029712	42216582	361	0.0296
13A03238	6	42225838	45678713	257	1.2622
13A03238	6	45711973	45972996	13	0.1087
13A03238	6	45980219	47576956	110	1.3742
13A03238	6	47592779	62390475	631	0.2603
13A03238	6	62403170	70186241	374	-0.066
13A03238	6	70267860	90972931	1180	0.1558
13A03238	6	90981671	96777127	199	-0.1927
13A03238	6	96842882	104137729	364	0.0989
13A03238	6	104164648	104949785	25	-0.4666
13A03238	6	104978927	111295028	427	0.3184
13A03238	6	111306157	114444735	180	-0.1982
13A03238	6	114465667	148556112	1978	-0.4302
13A03238	6	148572531	170911181	1385	-0.2292
13A03238	7	42976	6673495	444	0.6248
13A03238	7	6681669	57520265	2885	0.3082
13A03238	7	57532063	72970493	530	-0.3512
13A03238	7	72984159	80371841	424	0.2399
13A03238	7	80380556	90656149	555	0.0578
13A03238	7	90670519	103088312	853	0.38
13A03238	7	103104922	111056869	637	0.1742
13A03238	7	111066736	111784310	53	0.5484
13A03238	7	111801299	112226252	35	1.1018
13A03238	7	112236577	117359662	415	0.3631
13A03238	7	117370058	120496178	244	-0.0122
13A03238	7	120511704	120652918	13	1.1043
13A03238	7	120673969	127309373	523	-0.0175
13A03238	7	127322449	128015739	64	0.3489
13A03238	7	128023315	128470050	26	1.2179
13A03238	7	128481967	159118507	2300	0.2559
13A03238	8	161472	28409248	1674	-0.9691
13A03238	8	28421560	37648406	478	0.0081
13A03238	8	37662875	37923445	22	0.606
13A03238	8	37936500	39176499	97	1.5776
13A03238	8	39195463	41113322	115	0.6016
13A03238	8	41121191	47861826	165	1.2125
13A03238	8	47881100	59718149	616	0.5763
13A03238	8	59731009	98597338	2017	0.2159
13A03238	8	98619460	104406206	418	0.4257
13A03238	8	104415439	117588304	639	0.1132
13A03238	8	117628200	141569500	1294	0.818
13A03238	8	141582269	141969751	35	-0.0694
13A03238	8	141977927	146294042	305	1.0264
13A03238	9	204193	43704910	2242	0.2166
13A03238	9	43836369	79875052	572	-0.4111
13A03238	9	79890462	84907347	237	-0.0551
13A03238	9	84965553	86518959	92	-0.3259
13A03238	9	86534758	100178605	831	0.1693
13A03238	9	100194409	123481552	1366	-0.0071
13A03238	9	123491884	139370647	1227	0.1894
13A03238	9	139378050	140219048	74	0.8252
13A03238	9	140240417	141018925	68	0.3093
13A03238	10	136361	816569	51	-1.034
13A03238	10	837987	6088685	341	0.0958
13A03238	10	6102034	6547176	35	0.9666
13A03238	10	6567525	6923975	21	0.0647
13A03238	10	6941819	10872854	171	-0.8132
13A03238	10	10915389	11235678	21	0.5586
13A03238	10	11245206	19578126	540	-0.7916
13A03238	10	19617584	21762384	126	1.0531
13A03238	10	21766880	30537801	595	-0.7102
13A03238	10	30577282	70884465	1902	-0.0826
13A03238	10	70892609	75321496	332	0.2749
13A03238	10	75337901	76977436	128	0.767
13A03238	10	76991119	82035503	328	0.3724
13A03238	10	82049115	135434119	3332	-0.0173
13A03238	11	210300	12316138	886	-0.3507
13A03238	11	12339362	13142584	52	1.215
13A03238	11	13226395	23642821	641	-0.4765
13A03238	11	23710376	29882431	281	0.6775
13A03238	11	29921922	33094421	199	1.1109
13A03238	11	33102771	36505580	234	0.4663
13A03238	11	36523070	36801247	17	-1.0366
13A03238	11	36842289	39810507	69	-0.4668
13A03238	11	39853613	41410060	89	0.5368
13A03238	11	41430733	46999361	293	-0.3847
13A03238	11	47008803	55121304	203	-0.0045
13A03238	11	55137204	61223006	433	-0.4538
13A03238	11	61237391	71804715	787	-0.0794
13A03238	11	71816531	117762020	2696	-0.3726
13A03238	11	117774727	119551044	156	0.1467
13A03238	11	119559870	128438824	529	-0.396
13A03238	11	128447908	134927055	445	-0.9621
13A03238	12	163593	29377210	1886	-0.3991
13A03238	12	29394561	34398257	289	0.8469
13A03238	12	38475706	43715174	298	0.1512
13A03238	12	43747937	56063836	888	-0.1936
13A03238	12	56075406	58152324	213	0.4515
13A03238	12	58154016	69945470	644	0.0714
13A03238	12	69955989	84471885	784	-0.3911
13A03238	12	84526547	85581679	42	0.9682
13A03238	12	85603942	91017355	247	-0.5256
13A03238	12	91083883	125627415	2214	-0.2676
13A03238	12	125636878	133779017	479	-0.4932
13A03238	13	19296544	53311359	2387	-0.8057
13A03238	13	53323407	97866125	2098	-1.0152
13A03238	13	97875052	100181820	170	-0.5856
13A03238	13	100189981	110787164	615	-1.0101
13A03238	13	110801698	115105238	324	-0.6819
13A03238	14	19376762	25047865	428	0.314
13A03238	14	25051836	28585400	145	-0.1184
13A03238	14	28625754	29740369	43	0.6726
13A03238	14	29797184	35415746	401	-0.3765
13A03238	14	35424189	36064791	52	0.2379
13A03238	14	36077359	38583707	199	-0.3602
13A03238	14	38603228	39194579	21	-1.2296
13A03238	14	39218639	40854334	83	-0.2848
13A03238	14	40890943	42247142	46	-0.7894
13A03238	14	42262995	49992566	303	-0.108
13A03238	14	50010613	71376123	1515	0.1654
13A03238	14	71385531	78365740	573	0.5526
13A03238	14	78378479	91240311	675	0.2121
13A03238	14	91253576	106259868	1074	0.5326
13A03238	14	106272105	107278711	78	0.0779
13A03238	15	20102541	41001204	1103	-0.4064
13A03238	15	41011090	41191149	20	0.9772
13A03238	15	41198144	102480829	4417	-0.3315
13A03238	16	106271	5359408	409	0.3156
13A03238	16	5385248	28298800	1274	0.0018
13A03238	16	28310259	33537828	238	0.2695
13A03238	16	33561788	56442160	598	-0.375
13A03238	16	56453316	56663731	19	0.0538
13A03238	16	56672771	56717453	8	1.5476
13A03238	16	56730645	58264191	132	0.0103
13A03238	16	58278157	67153956	365	-0.4199
13A03238	16	67168890	71046631	298	0.0241
13A03238	16	71100800	89754790	1133	-0.3345
13A03238	16	89756546	90163070	36	0.2484
13A03238	17	51885	8231006	657	-0.1408
13A03238	17	8243197	37735774	1732	0.3967
13A03238	17	37750121	37988367	24	1.6377
13A03238	17	37999640	38077341	8	0.6359
13A03238	17	38096365	81098985	2816	-0.1145
13A03238	18	118760	12932212	813	0.0383
13A03238	18	12946837	13604747	51	1.3771
13A03238	18	13618604	19637783	142	0.1428
13A03238	18	19671621	19976168	17	-0.716
13A03238	18	19994555	22077418	151	0.291
13A03238	18	22093287	77081880	2822	-0.2971
13A03238	18	77095427	78009973	64	0.0404
13A03238	19	266117	1051694	59	-0.5973
13A03238	19	1060075	1116068	6	1.3211
13A03238	19	1126229	5129516	332	-0.6008
13A03238	19	5145143	14003702	700	-0.1649
13A03238	19	14009803	18487657	378	0.0895
13A03238	19	18504961	21369894	211	0.7951
13A03238	19	21379619	29795762	219	0.219
13A03238	19	29816969	30840001	53	2.0507
13A03238	19	30855979	41939500	754	0.4806
13A03238	19	41945337	50264464	635	-0.0838
13A03238	19	50285222	57833898	617	0.5333
13A03238	19	57851932	59092515	113	1.5683
13A03238	20	67778	29842786	1593	-0.1249
13A03238	20	29857590	45512351	1127	0.2193
13A03238	20	45529965	62949090	1095	0.666
13A03238	21	9832448	29627925	854	0.2394
13A03238	21	29671040	33228130	270	-0.1566
13A03238	21	33245400	40314819	581	0.1645
13A03238	21	40330597	42254906	173	-0.1457
13A03238	21	42297367	48090258	515	0.2577
13A03238	22	16133474	19396007	185	-0.3316
13A03238	22	19407270	25334652	475	0.1431
13A03238	22	25347789	30640189	492	-0.1933
13A03238	22	30642821	35713106	400	0.3357
13A03238	22	35721291	51218950	1375	-0.0592
13A03238	23	61091	2888532	315	-0.0064
13A03238	23	2908469	38707324	2074	-0.462
13A03238	23	38754425	46391939	415	0.0122
13A03238	23	46407630	51031493	322	1.0628
13A03238	23	51065576	80916703	1299	-0.0259
13A03238	23	80955540	82649342	44	1.3695
13A03238	23	82700229	152878922	3655	-0.3945
13A03238	23	152888132	155232863	197	-0.1307
13A03238	24	2650450	59031421	638	1.409
14A04137	1	564424	10186902	616	-0.0863
14A04137	1	10195115	20366015	655	0.0781
14A04137	1	20389776	58409408	2707	-0.0602
14A04137	1	58420947	61282813	168	0.1453
14A04137	1	61308688	62394625	75	0.5023
14A04137	1	62407641	62516587	9	0.1053
14A04137	1	62525788	62711462	19	-0.4673
14A04137	1	62723494	67244023	312	0.1041
14A04137	1	67254125	70358244	186	0.3899
14A04137	1	70368745	107315014	2043	0.1196
14A04137	1	107335538	249212609	7561	0.035
14A04137	2	30341	243041305	13758	0.0159
14A04137	3	73914	58651186	3750	-0.0346
14A04137	3	58676664	197845195	7853	0.0921
14A04137	4	45882	45899325	2337	-0.0696
14A04137	4	45951948	190916619	7439	0.0132
14A04137	5	26142	180712204	9505	0.0063
14A04137	6	154130	648433	38	0.1801
14A04137	6	657380	10249803	595	-0.1245
14A04137	6	10301272	57234194	3144	0.0194
14A04137	6	57246930	57489867	21	0.6888
14A04137	6	57503253	78959182	920	-0.0201
14A04137	6	78979172	79023269	3	-5.3802
14A04137	6	79045259	101705794	1121	-0.0428
14A04137	6	101737061	121604976	1081	0.1354
14A04137	6	121615336	170911181	3016	0.013
14A04137	7	42976	55638029	3269	0.053
14A04137	7	55662711	106826785	2726	-0.1151
14A04137	7	106836507	132833574	2056	0.064
14A04137	7	132841597	141852247	725	-0.0642
14A04137	7	141860785	144812962	184	0.1531
14A04137	7	144832366	159118507	1041	-0.0912
14A04137	8	161472	2845730	166	-0.0038
14A04137	8	2854166	10065317	378	-0.2031
14A04137	8	10081227	37648406	1608	-0.0428
14A04137	8	37662875	146294042	5723	0.2492
14A04137	9	204193	141018925	6709	-0.0584
14A04137	10	136361	135434119	7923	-0.016
14A04137	11	210300	134927055	8010	0.0402
14A04137	12	163593	56131822	3369	-0.03
14A04137	12	56143565	80315338	1416	0.1096
14A04137	12	80330043	133779017	3199	-0.0327
14A04137	13	19296544	115105238	5594	-0.0317
14A04137	14	19376762	74001651	3452	0.0205
14A04137	14	74012509	74022265	2	-2.8189
14A04137	14	74036805	107278711	2182	0.0265
14A04137	15	20102541	102480829	5540	0.0232
14A04137	16	106271	90163070	4510	-0.0146
14A04137	17	51885	31772895	1996	-0.0447
14A04137	17	31786402	62474043	2023	0.0828
14A04137	17	62486896	74382662	719	0.2229
14A04137	17	74383427	81098985	499	0.071
14A04137	18	118760	78009973	4060	-0.0121
14A04137	19	266117	59092515	4077	-0.0276
14A04137	20	67778	62949090	3815	0.0061
14A04137	21	9832448	48090258	2393	0.0402
14A04137	22	16133474	24337608	577	-0.0505
14A04137	22	24347959	24390195	5	-3.9591
14A04137	22	24406990	51218950	2345	0.0634
14A04137	23	61091	57421361	3448	-0.1373
14A04137	23	57457880	155232863	4873	-0.0232
14A04137	24	2650450	59031421	638	-0.2376
15A01512	1	564424	2404483	113	0.0779
15A01512	1	2413396	6236105	219	-0.2394
15A01512	1	6244493	169216643	9010	0.0194
15A01512	1	169227144	169241258	2	-2.7849
15A01512	1	169256516	249212609	5007	0.0442
15A01512	2	30341	243041305	13758	0.0211
15A01512	3	73914	197845195	11603	0.0379
15A01512	4	45882	339094	26	0.3408
15A01512	4	347552	17774137	1015	-0.0958
15A01512	4	17789359	190916619	8735	0.0504
15A01512	5	26142	10212992	537	-0.135
15A01512	5	10227131	150515017	7228	0.0445
15A01512	5	150534761	180712204	1740	-0.0286
15A01512	6	154130	9436632	582	-0.1554
15A01512	6	9459669	31269777	1390	0.029
15A01512	6	31277799	31325962	4	-1.7559
15A01512	6	31348684	32440758	108	-0.1
15A01512	6	32450699	32542694	5	-1.7938
15A01512	6	32551350	57234194	1688	0.056
15A01512	6	57246930	57489867	21	1.0539
15A01512	6	57503253	170911181	6141	0.0337
15A01512	7	42976	159118507	10001	0.0148
15A01512	8	161472	146294042	7875	0.0219
15A01512	9	204193	141018925	6709	0.0116
15A01512	10	136361	135434119	7923	0.0757
15A01512	11	210300	5773545	407	-0.0294
15A01512	11	5785900	5805606	2	-4.6681
15A01512	11	5820920	55361638	2568	0.0515
15A01512	11	55377910	55450729	8	-3.7817
15A01512	11	55468560	77590215	1634	-0.0151
15A01512	11	77605123	108421578	1698	0.0953
15A01512	11	108435065	134927055	1693	-0.0124
15A01512	12	163593	8273930	597	-0.0753
15A01512	12	8281910	111257759	5939	0.0464
15A01512	12	111275059	133779017	1448	-0.0608
15A01512	13	19296544	115105238	5594	0.0338
15A01512	14	19376762	73990548	3451	0.0458
15A01512	14	74001651	74022265	3	-2.1584
15A01512	14	74036805	107278711	2182	0.0063
15A01512	15	20102541	20432851	4	0.4442
15A01512	15	20481702	22512653	41	-0.6066
15A01512	15	22519574	102480829	5495	0.0259
15A01512	16	106271	90163070	4510	-0.0023
15A01512	17	51885	81098985	5237	0.0311
15A01512	18	118760	78009973	4060	-0.0052
15A01512	19	266117	20106624	1611	-0.1151
15A01512	19	20116508	34965663	556	0.0673
15A01512	19	34974229	59092515	1910	-0.1184
15A01512	20	67778	62949090	3815	-0.0085
15A01512	21	9832448	48090258	2393	0.0238
15A01512	22	16133474	51218950	2927	-0.0134
15A01512	23	61091	342017	24	0.078
15A01512	23	343301	2129029	190	-0.4168
15A01512	23	2135991	10106578	472	-0.1405
15A01512	23	10125078	155232863	7635	0.0547
15A01512	24	2650450	59031421	638	-0.5648
17R00189	1	564424	2455937	117	-0.0941
17R00189	1	2467674	6236105	215	-0.4238
17R00189	1	6244493	9035049	200	-0.1376
17R00189	1	9046166	11753062	193	0.2212
17R00189	1	11760548	12561438	67	0.711
17R00189	1	12569726	15051133	97	0.1936
17R00189	1	15057612	39531849	1707	-0.2326
17R00189	1	39556236	41522083	159	0.4086
17R00189	1	41541093	72499390	2131	0.1196
17R00189	1	72523846	72707894	17	-0.7547
17R00189	1	72723412	109932623	2060	0.1457
17R00189	1	109946998	116791977	478	-0.2658
17R00189	1	116802655	118344509	113	0.1127
17R00189	1	118369889	142617943	163	-0.3078
17R00189	1	144009907	145212590	18	0.377
17R00189	1	145241100	152538937	362	0.9105
17R00189	1	152556449	152586234	3	-1.6408
17R00189	1	152595100	155764886	278	0.8291
17R00189	1	155774685	249212609	5973	-0.1853
17R00189	2	30341	219904897	12359	0.1176
17R00189	2	219912699	220862936	72	0.6475
17R00189	2	220900672	243041305	1327	0.1074
17R00189	3	73914	32374999	1900	0.0249
17R00189	3	32385846	33382941	71	0.5056
17R00189	3	33399343	97612682	3633	0.0223
17R00189	3	97623352	197845195	5999	0.1529
17R00189	4	45882	170345	10	0.408
17R00189	4	185366	17805522	1034	-0.167
17R00189	4	17820550	190916619	8732	0.0287
17R00189	5	26142	180712204	9505	0.1381
17R00189	6	154130	523355	27	0.1239
17R00189	6	532552	33035823	2104	-0.2405
17R00189	6	33052146	33059754	2	-2.894
17R00189	6	33079422	64546753	1818	-0.1675
17R00189	6	64556857	154402048	4993	0.1181
17R00189	6	154412610	159419112	293	0.3527
17R00189	6	159426701	170911181	702	0.114
17R00189	7	42976	115834384	6700	0.1291
17R00189	7	115852641	117176613	115	0.5655
17R00189	7	117191544	159118507	3186	0.142
17R00189	8	161472	32311451	1906	0.0025
17R00189	8	32319459	41521240	507	0.1109
17R00189	8	41530714	42433398	70	0.7173
17R00189	8	42492986	142685050	5135	0.1544
17R00189	8	142699683	146294042	257	0.0117
17R00189	9	204193	12984099	756	-0.3033
17R00189	9	13003652	45469331	1489	0.0342
17R00189	9	66505289	107809963	2166	-0.1605
17R00189	9	107840723	141018925	2298	-0.0555
17R00189	10	136361	102467993	5895	0.0583
17R00189	10	102487360	102724041	23	0.9537
17R00189	10	102730894	126788717	1496	0.0563
17R00189	10	126809975	135434119	509	-0.2876
17R00189	11	210300	3243558	243	-0.1108
17R00189	11	3254177	76287173	4287	0.0652
17R00189	11	76326815	77066698	54	1.2245
17R00189	11	77088835	79143216	156	0.704
17R00189	11	79149281	85961057	352	0.2877
17R00189	11	85968605	134927055	2918	-0.1913
17R00189	12	163593	11175161	789	0.1197
17R00189	12	11182840	11787045	32	-0.5567
17R00189	12	11803703	39223163	1394	0.1786
17R00189	12	39233709	49152611	597	0.4365
17R00189	12	49160576	133779017	5172	0.1461
17R00189	13	19296544	98081160	4501	-0.2007
17R00189	13	98088912	114550959	1055	0.06
17R00189	13	114559637	115105238	38	-0.2125
17R00189	14	19376762	107278711	5636	0.1479
17R00189	15	20102541	102480829	5540	-0.1839
17R00189	16	106271	31343807	1859	0.0979
17R00189	16	31360941	69105371	1356	-0.2138
17R00189	16	69118728	71167186	129	0.7123
17R00189	16	71205672	90163070	1166	0.0415
17R00189	17	51885	9240226	736	-0.2764
17R00189	17	9248095	12453343	219	0.2574
17R00189	17	12468944	26679925	636	0.043
17R00189	17	26685798	31268653	364	0.2102
17R00189	17	31289942	38249230	480	-0.1818
17R00189	17	38261828	38848847	50	0.2647
17R00189	17	38856613	48635304	708	-0.2471
17R00189	17	48651097	54884911	279	0.1837
17R00189	17	54893325	81098985	1765	-0.1966
17R00189	18	118760	78009973	4060	-0.1851
17R00189	19	266117	8159735	621	-0.3365
17R00189	19	8167708	16839944	714	0.0393
17R00189	19	16848440	18710894	159	-0.3103
17R00189	19	18727553	24340682	356	0.0125
17R00189	19	28272497	36037038	402	0.4781
17R00189	19	36045528	37086123	82	0.0285
17R00189	19	37098480	38393571	90	0.434
17R00189	19	38407919	59092515	1653	-0.0236
17R00189	20	67778	1551034	107	-0.2108
17R00189	20	1568966	1580899	2	2.5824
17R00189	20	1598858	32009788	1662	-0.1698
17R00189	20	32020169	62949090	2044	0.4085
17R00189	21	9832448	15034247	49	-0.6362
17R00189	21	15125365	48090258	2344	0.0014
17R00189	22	16133474	40827458	2025	0.3319
17R00189	22	40835116	51218950	902	0.1022
17R00189	23	61091	10106578	686	-0.0474
17R00189	23	10125078	152163092	7395	0.1182
17R00189	23	152170338	155232863	240	-0.0121
17R00189	24	2650450	59031421	638	-0.291
17R00272	1	564424	2567773	125	-0.0613
17R00272	1	2575457	6487447	226	-0.3325
17R00272	1	6520438	58952132	3667	-0.0503
17R00272	1	58971845	109472445	2907	0.1091
17R00272	1	109479217	145009521	801	-0.0251
17R00272	1	145027452	249212609	6625	0.4773
17R00272	2	30341	135420967	7376	0.0266
17R00272	2	135431658	217060979	4781	0.1097
17R00272	2	217070452	225698865	507	-0.0253
17R00272	2	225707005	227870152	105	0.3723
17R00272	2	227879967	243041305	989	-0.0108
17R00272	3	73914	46650055	2796	0.0704
17R00272	3	46659107	53873521	608	-0.0979
17R00272	3	53881902	197845195	8199	0.0883
17R00272	4	45882	10584812	700	-0.1187
17R00272	4	10592247	69402791	2602	0.1118
17R00272	4	69414741	69462379	4	-2.9188
17R00272	4	69631390	190916619	6470	0.1147
17R00272	5	26142	4305026	249	-0.169
17R00272	5	4325364	176071884	8930	0.0834
17R00272	5	176080347	180712204	326	-0.0646
17R00272	6	154130	28178213	1723	0.0541
17R00272	6	28191520	44310745	1258	-0.0622
17R00272	6	44320408	170911181	6958	0.0939
17R00272	7	42976	7093147	456	-0.0861
17R00272	7	7117868	52718056	2689	0.1418
17R00272	7	52793551	75969602	866	-0.0303
17R00272	7	75984114	96899640	1239	0.2582
17R00272	7	96913644	159118507	4751	0.0936
17R00272	8	161472	146294042	7875	0.0655
17R00272	9	204193	127214066	5630	0.0528
17R00272	9	127226979	141018925	1079	-0.1526
17R00272	10	136361	135434119	7923	0.1091
17R00272	11	210300	3637741	249	-0.2191
17R00272	11	3645310	60780876	3113	0.0546
17R00272	11	60792171	72519695	878	-0.1731
17R00272	11	72530507	82571029	605	-0.0137
17R00272	11	82584281	82796287	19	0.9142
17R00272	11	82835447	134927055	3146	0.0442
17R00272	12	163593	9002699	631	-0.0598
17R00272	12	9020831	49325332	2201	0.0954
17R00272	12	49340252	58334813	762	-0.1177
17R00272	12	58347396	108227421	2730	0.1204
17R00272	12	108290079	133779017	1660	-0.0867
17R00272	13	19296544	115105238	5594	0.0777
17R00272	14	19376762	107278711	5636	0.0396
17R00272	15	20102541	47517232	1618	0.0059
17R00272	15	47530104	61022280	1008	0.168
17R00272	15	61029485	102480829	2914	0.0163
17R00272	16	106271	3141563	251	-0.226
17R00272	16	3154954	86602819	4021	-0.0108
17R00272	16	86614210	90163070	238	-0.2044
17R00272	17	51885	81098985	5237	-0.0488
17R00272	18	118760	78009973	4060	0.0544
17R00272	19	266117	59092515	4077	-0.2104
17R00272	20	67778	62949090	3815	0.0522
17R00272	21	9832448	36982518	1419	0.0836
17R00272	21	36989503	48090258	974	-0.0711
17R00272	22	16133474	20123385	260	-0.169
17R00272	22	20133609	20831946	32	-0.8524
17R00272	22	20844264	23165058	182	-0.223
17R00272	22	23169683	50131714	2355	-0.031
17R00272	22	50147408	51218950	98	-0.2672
17R00272	23	61091	3313941	341	-0.5318
17R00272	23	3327123	155086479	7955	-0.0063
17R00272	23	155097155	155232863	25	-0.4596
17R00272	24	2650450	59031421	638	0.1136
17R00273	1	564424	58764766	4006	-0.1895
17R00273	1	58792773	146618988	3780	-0.0179
17R00273	1	146628120	152538937	311	0.3273
17R00273	1	152556449	152586234	3	-2.2661
17R00273	1	152595100	182553193	2182	0.3511
17R00273	1	182555461	191923093	469	0.5408
17R00273	1	191935245	196695967	191	0.3617
17R00273	1	196711090	196799244	5	-1.6606
17R00273	1	196825135	249212609	3404	0.3429
17R00273	2	30341	154370122	8382	0.3358
17R00273	2	154411287	198367526	2539	0.4267
17R00273	2	198380367	243041305	2837	0.3228
17R00273	3	73914	46839658	2810	-0.048
17R00273	3	46848669	53873521	594	-0.2448
17R00273	3	53881902	197845195	8199	-0.0361
17R00273	4	45882	195368	12	0.2945
17R00273	4	210459	10584812	688	-0.2402
17R00273	4	10592247	190916619	9076	-0.0201
17R00273	5	26142	6868698	380	-0.2272
17R00273	5	6883659	170834658	8505	-0.0362
17R00273	5	170851523	180712204	620	-0.2027
17R00273	6	154130	878164	52	0.1095
17R00273	6	890384	9004265	523	-0.2211
17R00273	6	9049924	28648254	1182	-0.0335
17R00273	6	28666453	34458679	487	-0.2763
17R00273	6	34471102	170911181	7695	-0.0319
17R00273	7	42976	7093147	456	0.0639
17R00273	7	7117868	55549663	2808	0.361
17R00273	7	55569321	77050555	792	0.1412
17R00273	7	77062728	99656940	1381	0.4092
17R00273	7	99662252	102087616	197	0.0866
17R00273	7	102097141	111290387	714	0.3358
17R00273	7	111303972	120639294	739	0.4774
17R00273	7	120652918	159118507	2914	0.3185
17R00273	8	161472	38611129	2227	0.2996
17R00273	8	38624075	142552722	5385	0.4085
17R00273	8	142583151	146294042	263	0.1821
17R00273	9	204193	129916895	5829	-0.0807
17R00273	9	129928144	141018925	880	-0.2786
17R00273	10	136361	27634084	1724	0.298
17R00273	10	27644670	27672184	3	-1.9932
17R00273	10	27687507	135434119	6196	0.3394
17R00273	11	210300	60355993	3327	-0.053
17R00273	11	60372917	77958872	1320	-0.1881
17R00273	11	77970987	105590599	1499	-0.0009
17R00273	11	105603685	134927055	1864	-0.119
17R00273	12	163593	12934811	917	-0.1581
17R00273	12	12939020	49231834	1905	-0.0484
17R00273	12	49245574	55241550	484	-0.2332
17R00273	12	55252039	107558542	2974	-0.0122
17R00273	12	107601822	133779017	1704	-0.2093
17R00273	13	19296544	115105238	5594	-0.0623
17R00273	14	19376762	101012309	5136	-0.0574
17R00273	14	101028367	107278711	500	-0.2127
17R00273	15	20102541	102480829	5540	-0.0911
17R00273	16	106271	90163070	4510	-0.1484
17R00273	17	51885	26125762	1550	-0.2524
17R00273	17	26139429	38974486	945	-0.1122
17R00273	17	38976437	40852636	161	-0.3636
17R00273	17	40861426	41614264	61	0.0747
17R00273	17	41617329	44086730	165	-0.3837
17R00273	17	44103377	72200567	1682	-0.0959
17R00273	17	72220611	81098985	673	-0.2357
17R00273	18	118760	78009973	4060	-0.068
17R00273	19	266117	59092515	4077	-0.2814
17R00273	20	67778	62949090	3815	-0.1411
17R00273	21	9832448	44101953	2032	-0.0621
17R00273	21	44114673	44924946	63	-0.5752
17R00273	21	44941030	48090258	298	-0.151
17R00273	22	16133474	51218950	2927	-0.1853
17R00273	23	61091	1731671	172	-0.6395
17R00273	23	1737815	9526061	474	-0.2997
17R00273	23	9539311	152163092	7435	-0.0701
17R00273	23	152170338	155232863	240	-0.2778
17R00273	24	2650450	59031421	638	-0.343
17R00274	1	564424	2377238	111	-0.0212
17R00274	1	2394396	6384536	232	-0.2951
17R00274	1	6396045	85450716	5228	0.0153
17R00274	1	85465355	85484587	2	3.9243
17R00274	1	85484698	249212609	8778	0.0621
17R00274	2	30341	243041305	13758	0.0515
17R00274	3	73914	46062898	2769	0.0578
17R00274	3	46096435	80791314	2251	-0.0603
17R00274	3	80817222	197845195	6583	0.1433
17R00274	4	45882	91744	4	1.2812
17R00274	4	106888	3270160	239	-0.0022
17R00274	4	3278590	3288180	2	1.3225
17R00274	4	3297529	10584812	455	-0.1554
17R00274	4	10592247	190916619	9076	0.0821
17R00274	5	26142	6868698	380	-0.1296
17R00274	5	6883659	167182518	8219	0.0713
17R00274	5	167190641	180712204	906	-0.0302
17R00274	6	154130	9436632	582	-0.093
17R00274	6	9459669	28376788	1154	0.087
17R00274	6	28388005	43446740	1183	-0.0419
17R00274	6	43461960	44796618	85	0.423
17R00274	6	44797474	56948635	752	0.1084
17R00274	6	56957966	57254457	23	0.401
17R00274	6	57270000	57489867	19	0.9291
17R00274	6	57503253	62273490	24	0.1092
17R00274	6	62305272	78959182	896	0.0477
17R00274	6	78979172	79023269	3	-2.8787
17R00274	6	79045259	170911181	5218	0.0778
17R00274	7	42976	159118507	10001	0.0294
17R00274	8	161472	39222367	2275	0.0265
17R00274	8	39237438	39362828	11	1.3862
17R00274	8	39374730	146294042	5589	0.0779
17R00274	9	204193	127933336	5692	0.0203
17R00274	9	127943090	139346501	872	-0.1901
17R00274	9	139353861	141018925	145	-0.0225
17R00274	10	136361	135434119	7923	0.0371
17R00274	11	210300	2140781	155	-0.1371
17R00274	11	2145131	64430338	3498	0.0477
17R00274	11	64439251	67118996	249	0.323
17R00274	11	67132110	68049618	59	-0.015
17R00274	11	68069424	134927055	4049	-0.2273
17R00274	12	163593	56331747	3386	0.02
17R00274	12	56347877	81328746	1458	0.1487
17R00274	12	81332612	133779017	3140	-0.0067
17R00274	13	19296544	115105238	5594	0.0613
17R00274	14	19376762	107278711	5636	0.0592
17R00274	15	20102541	102480829	5540	0.045
17R00274	16	106271	90163070	4510	0.0027
17R00274	17	51885	22205762	1505	-0.2799
17R00274	17	25403446	81098985	3732	0.293
17R00274	18	118760	36374692	1915	0.0989
17R00274	18	36421066	41756428	201	-0.1975
17R00274	18	41796168	42590412	44	0.3109
17R00274	18	42605637	78009973	1900	-0.2498
17R00274	19	266117	1477461	95	-0.0447
17R00274	19	1492056	6968701	440	-0.3092
17R00274	19	6985271	45297318	2400	-0.0806
17R00274	19	45305786	50359737	419	-0.4624
17R00274	19	50369907	59092515	723	-0.0255
17R00274	20	67778	29888477	1596	0.0203
17R00274	20	29900011	62949090	2219	0.2294
17R00274	21	9832448	48090258	2393	0.0373
17R00274	22	16133474	17938859	65	-0.1403
17R00274	22	17949960	17976656	3	1.8189
17R00274	22	17993481	24337608	509	-0.0857
17R00274	22	24347959	24390195	5	-2.7275
17R00274	22	24406990	51218950	2345	0.012
17R00274	23	61091	8391952	579	-0.2232
17R00274	23	8422834	155232863	7742	0.0211
17R00274	24	2650450	59031421	638	-0.164
17R00275	1	564424	56234579	3842	-0.0548
17R00275	1	56258948	196742735	7102	0.0914
17R00275	1	196756231	196799244	3	-2.1608
17R00275	1	196825135	244769000	3068	0.0747
17R00275	1	244781637	249212609	336	-0.0086
17R00275	2	30341	27806213	1500	0.2469
17R00275	2	27819630	28533012	57	0.8538
17R00275	2	28540712	114324432	4822	0.2932
17R00275	2	114382654	137221306	1131	-0.0086
17R00275	2	137256654	202509835	3672	0.1332
17R00275	2	202523177	243041305	2576	0.0308
17R00275	3	73914	46033936	2767	0.0843
17R00275	3	46048323	64962685	1401	-0.2443
17R00275	3	65004295	168169425	5565	0.0984
17R00275	3	168219557	169898516	119	0.8586
17R00275	3	169914545	195142154	1557	0.3084
17R00275	3	195150874	197845195	194	0.0736
17R00275	4	45882	335849	25	0.2148
17R00275	4	339094	10584812	675	-0.1514
17R00275	4	10592247	190916619	9076	0.117
17R00275	5	26142	6868698	380	-0.0918
17R00275	5	6883659	111756589	5082	0.1109
17R00275	5	111756729	112850613	77	0.5311
17R00275	5	112862327	172466175	3454	0.0696
17R00275	5	172480978	180712204	512	-0.0695
17R00275	6	154130	6591493	448	-0.0739
17R00275	6	6608824	28376788	1288	0.0772
17R00275	6	28388005	44358073	1249	-0.0516
17R00275	6	44358147	57234194	792	0.1265
17R00275	6	57246930	57489867	21	0.9886
17R00275	6	57503253	134906228	3959	0.1183
17R00275	6	134920501	170911181	2182	-0.1984
17R00275	7	42976	6744702	450	-0.1422
17R00275	7	6777262	55638029	2819	0.0724
17R00275	7	55662711	96465770	1955	-0.1407
17R00275	7	96498269	102696095	443	-0.4366
17R00275	7	102718259	135048782	2565	-0.2045
17R00275	7	135069843	159118507	1769	0.2675
17R00275	8	161472	23263594	1328	0.2373
17R00275	8	23273120	26531921	204	0.3671
17R00275	8	26558033	28034292	112	0.6828
17R00275	8	28047606	140509908	5814	0.3349
17R00275	8	140546179	146294042	417	0.1619
17R00275	9	204193	130169441	5851	-0.2233
17R00275	9	130180013	138442744	641	-0.4412
17R00275	9	138454682	141018925	217	-0.2461
17R00275	10	136361	135434119	7923	0.0406
17R00275	11	210300	49427718	2904	0.0748
17R00275	11	49436920	77605123	1716	-0.0523
17R00275	11	77618810	106557833	1571	0.1451
17R00275	11	106558136	134927055	1819	0.0203
17R00275	12	163593	13525405	967	-0.0462
17R00275	12	13529046	49231834	1855	0.1016
17R00275	12	49245574	55241550	484	-0.1479
17R00275	12	55252039	108112475	3011	0.1064
17R00275	12	108127517	133779017	1667	-0.062
17R00275	13	19296544	115105238	5594	0.083
17R00275	14	19376762	38796510	1280	0.0373
17R00275	14	38838466	61650561	1239	0.1628
17R00275	14	61689150	107278711	3117	0.0286
17R00275	15	20102541	46125094	1572	0.0064
17R00275	15	46150665	63507699	1223	0.1406
17R00275	15	63516922	102480829	2745	0.0184
17R00275	16	106271	35096132	1972	-0.0528
17R00275	16	35118928	89061211	2451	0.417
17R00275	16	89079377	90163070	87	0.0824
17R00275	17	51885	19221911	1345	-0.3585
17R00275	17	19226642	26816896	259	0.2918
17R00275	17	26824767	29227423	191	0.5772
17R00275	17	29241181	30362354	89	0.2258
17R00275	17	30426721	32900577	186	0.7266
17R00275	17	32912746	38920338	421	0.3304
17R00275	17	38933350	50018778	793	0.0452
17R00275	17	50035510	53166128	99	0.2653
17R00275	17	53177248	55617211	139	0.5634
17R00275	17	55625151	58464182	215	0.2368
17R00275	17	58474169	71244173	787	0.5713
17R00275	17	71260527	72493561	61	0.2623
17R00275	17	72510034	81098985	652	-0.3638
17R00275	18	118760	78009973	4060	0.0735
17R00275	19	266117	21817692	1715	-0.242
17R00275	19	21840298	34954869	451	-0.0067
17R00275	19	34965663	59092515	1911	-0.1985
17R00275	20	67778	62949090	3815	0.0025
17R00275	21	9832448	15459772	60	-0.3096
17R00275	21	15482572	40613503	1667	0.1208
17R00275	21	40625535	48090258	666	-0.0666
17R00275	22	16133474	24337608	577	-0.1505
17R00275	22	24347959	24390195	5	-2.7896
17R00275	22	24406990	51218950	2345	-0.0366
17R00275	23	61091	10227817	693	-0.4139
17R00275	23	10266810	151093433	7304	-0.2276
17R00275	23	151103536	155232863	324	-0.4103
17R00275	24	2650450	59031421	638	-0.3448
17R00276	1	564424	87564308	5728	0.3201
17R00276	1	87573013	120529670	1970	0.0323
17R00276	1	120546301	221205550	4837	0.4037
17R00276	1	221242090	249212609	1816	0.0475
17R00276	2	30341	86812430	5251	0.249
17R00276	2	86825969	88337950	39	1.251
17R00276	2	88357246	151736901	2938	0.2549
17R00276	2	151792931	185802975	2061	0.6488
17R00276	2	185837046	243041305	3469	0.1774
17R00276	3	73914	41667185	2451	0.1859
17R00276	3	41680199	50500478	682	0.4312
17R00276	3	50517323	90093646	2269	0.1418
17R00276	3	90104735	197845195	6201	0.3605
17R00276	4	45882	673677	50	0.4627
17R00276	4	683815	138181367	6907	0.003
17R00276	4	138259451	190916619	2819	0.2604
17R00276	5	26142	56552506	2665	0.3254
17R00276	5	56560366	176488608	6543	0.1598
17R00276	5	176491921	180712204	297	0.3599
17R00276	6	154130	10222964	632	0.0301
17R00276	6	10249803	61982931	3185	0.2391
17R00276	6	61996871	170911181	6122	0.087
17R00276	7	42976	66096058	3494	0.4379
17R00276	7	66105362	159118507	6507	0.2979
17R00276	8	161472	37309345	2134	0.1841
17R00276	8	37342242	40569847	222	0.5572
17R00276	8	40580099	139904014	5087	0.3391
17R00276	8	139912823	146294042	432	0.5798
17R00276	9	204193	26914780	1497	0.2736
17R00276	9	26928356	82473440	1459	0.4519
17R00276	9	82492672	86061791	151	-0.0176
17R00276	9	86082572	96251375	592	0.548
17R00276	9	96261124	141018925	3010	0.1821
17R00276	10	136361	135434119	7923	0.2758
17R00276	11	210300	19747195	1373	0.3384
17R00276	11	19756326	26713494	339	-0.0006
17R00276	11	26720962	78439988	2969	0.334
17R00276	11	78449501	84386042	298	-0.0109
17R00276	11	84395110	90991967	376	0.4208
17R00276	11	91035107	134927055	2655	-0.0099
17R00276	12	163593	44230707	2503	0.3133
17R00276	12	44238388	56331747	883	0.0245
17R00276	12	56347877	57472924	101	0.6818
17R00276	12	57485677	133779017	4497	0.0114
17R00276	13	19296544	25909238	434	0.3719
17R00276	13	25914646	31775839	433	0.0516
17R00276	13	31784460	33129703	91	0.5091
17R00276	13	33140763	115105238	4636	-0.1885
17R00276	14	19376762	77234043	3709	0.2085
17R00276	14	77239931	78086356	79	1.024
17R00276	14	78105025	88749387	513	0.2948
17R00276	14	88772617	107278711	1335	0.6453
17R00276	15	20102541	102480829	5540	0.0531
17R00276	16	106271	35147449	1975	0.3947
17R00276	16	46500741	90163070	2535	-0.0216
17R00276	17	51885	81098985	5237	0.0903
17R00276	18	118760	78009973	4060	0.1488
17R00276	19	266117	3059136	223	0.1662
17R00276	19	3067983	8979402	453	-0.1753
17R00276	19	8991549	20091701	934	0.2018
17R00276	19	20106624	38325973	810	0.4689
17R00276	19	38337083	51870742	1052	-0.0509
17R00276	19	51874852	59092515	605	0.4565
17R00276	20	67778	584664	42	0.7248
17R00276	20	594344	23158320	1382	0.1217
17R00276	20	23184285	62949090	2391	0.344
17R00276	21	9832448	9834561	17	-0.4705
17R00276	21	9834623	17961230	233	0.673
17R00276	21	17964305	31556483	729	0.136
17R00276	21	31567945	48090258	1414	0.511
17R00276	22	16133474	51218950	2927	0.2015
17R00276	23	61091	192689	8	1.0151
17R00276	23	192721	51096310	3121	-0.079
17R00276	23	51118270	155232863	5192	0.122
17R00276	24	2650450	9940419	194	1.8034
17R00276	24	9985079	10021941	3	-0.7567
17R00276	24	10035500	59031421	441	1.6654
17R00277	1	564424	55512509	3799	-0.0183
17R00277	1	55524699	152538937	4298	0.0766
17R00277	1	152556449	152573130	2	-3.0826
17R00277	1	152586234	225742755	4686	0.0883
17R00277	1	225754894	249212609	1566	0.0016
17R00277	2	30341	243041305	13758	0.0648
17R00277	3	73914	197845195	11603	0.0817
17R00277	4	45882	10584812	700	-0.0856
17R00277	4	10592247	187403411	8878	0.0977
17R00277	4	187412444	190916619	198	-0.0217
17R00277	5	26142	6559165	356	-0.0797
17R00277	5	6570437	175936428	8812	0.0849
17R00277	5	175944340	180712204	337	-0.1027
17R00277	6	154130	31277799	1973	0.0459
17R00277	6	31287351	31348684	4	-2.0036
17R00277	6	31360179	170911181	7962	0.0715
17R00277	7	42976	159118507	10001	0.0487
17R00277	8	161472	146294042	7875	0.0619
17R00277	9	204193	127214066	5630	0.062
17R00277	9	127226979	141018925	1079	-0.0795
17R00277	10	136361	60243038	3149	0.0321
17R00277	10	60264485	60274699	2	2.4906
17R00277	10	60288889	135434119	4772	0.0499
17R00277	11	210300	134927055	8010	0.0452
17R00277	12	163593	16080794	1140	0.0037
17R00277	12	16096199	49217609	1681	0.1158
17R00277	12	49231834	55241550	485	-0.0888
17R00277	12	55252039	92306258	2030	0.1294
17R00277	12	92357288	133779017	2648	-0.0021
17R00277	13	19296544	115105238	5594	0.0564
17R00277	14	19376762	21058993	75	-0.2013
17R00277	14	21068321	100881559	5050	0.0729
17R00277	14	100898751	107278711	511	-0.0712
17R00277	15	20102541	22519574	46	-0.5423
17R00277	15	22528289	72454088	3450	0.0617
17R00277	15	72463496	76414771	305	-0.1543
17R00277	15	76428172	102480829	1739	0.0959
17R00277	16	106271	71227248	3346	-0.0064
17R00277	16	71251249	75823495	282	-0.2602
17R00277	16	75873949	90163070	882	-0.0018
17R00277	17	51885	81098985	5237	0.0035
17R00277	18	118760	78009973	4060	0.0556
17R00277	19	266117	59092515	4077	-0.139
17R00277	20	67778	62949090	3815	0.0255
17R00277	21	9832448	15459772	60	-0.4045
17R00277	21	15482572	48090258	2333	0.045
17R00277	22	16133474	25644713	687	-0.0634
17R00277	22	25664618	25831684	13	-1.0504
17R00277	22	25840487	51218950	2227	0.0086
17R00277	23	61091	3648870	365	-0.2967
17R00277	23	3664103	155232863	7956	0.007
17R00277	24	2650450	59031421	638	-0.5404
17R00278	1	564424	72761268	4908	0.052
17R00278	1	72768855	72795421	3	-3.7423
17R00278	1	72830009	249212609	9440	0.0583
17R00278	2	30341	243041305	13758	0.0366
17R00278	3	73914	197845195	11603	0.0531
17R00278	4	45882	190916619	9776	-0.0214
17R00278	5	26142	180261717	9481	-0.0233
17R00278	5	180418512	180429736	2	-3.4603
17R00278	5	180446746	180712204	22	-0.0025
17R00278	6	154130	10249803	633	0.0311
17R00278	6	10301272	49717789	2665	0.1939
17R00278	6	49732601	57234194	479	0.0493
17R00278	6	57246930	57489867	21	0.9819
17R00278	6	57503253	70875872	445	-0.0088
17R00278	6	70899940	74973157	289	0.2171
17R00278	6	74986743	78959182	186	-0.0183
17R00278	6	78979172	79023269	3	-3.1276
17R00278	6	79045259	170911181	5218	0.0217
17R00278	7	42976	159118507	10001	0.0645
17R00278	8	161472	39222367	2275	0.0023
17R00278	8	39237438	39374730	12	1.2863
17R00278	8	39392475	146294042	5588	0.0525
17R00278	9	204193	1010349	64	0.2081
17R00278	9	1020785	88167698	3174	-0.0097
17R00278	9	88185489	141018925	3471	0.0978
17R00278	10	136361	135434119	7923	0.0042
17R00278	11	210300	82592207	4847	0.0211
17R00278	11	82610479	82781401	16	0.9469
17R00278	11	82796287	134927055	3147	-0.0064
17R00278	12	163593	133779017	7984	0.1005
17R00278	13	19296544	35831261	1119	0.0832
17R00278	13	35844174	113181632	4319	-0.1055
17R00278	13	113196158	115105238	156	0.1167
17R00278	14	19376762	107278711	5636	0.0658
17R00278	15	20102541	102480829	5540	0.0269
17R00278	16	106271	90163070	4510	0.0262
17R00278	17	51885	81098985	5237	0.0556
17R00278	18	118760	78009973	4060	-0.0232
17R00278	19	266117	59092515	4077	0.0549
17R00278	20	67778	62949090	3815	0.0511
17R00278	21	9832448	48090258	2393	0.011
17R00278	22	16133474	51218950	2927	0.0719
17R00278	23	61091	155232863	8321	0.0285
17R00278	24	2650450	59031421	638	-0.8192
17R00279	1	564424	2404483	113	0.2773
17R00279	1	2413396	142617943	7604	0.0253
17R00279	1	144009907	153830542	482	0.2126
17R00279	1	153855798	155131838	118	0.8335
17R00279	1	155141250	156764562	150	0.481
17R00279	1	156776052	174914338	1298	0.2032
17R00279	1	174926483	220641066	2735	0.0712
17R00279	1	220657801	248702395	1825	0.1874
17R00279	1	248727929	248808393	7	-1.4609
17R00279	1	248815533	249212609	19	-0.0276
17R00279	2	30341	6772153	354	0.0528
17R00279	2	6833908	27251153	1092	0.2324
17R00279	2	27260260	28000491	70	0.8839
17R00279	2	28015440	65324607	2500	0.2431
17R00279	2	65340313	187355606	6326	0.0976
17R00279	2	187367117	188498306	74	0.6598
17R00279	2	188546008	201943801	724	0.1733
17R00279	2	201958355	218847636	1118	-0.0611
17R00279	2	218864922	223339376	273	0.2458
17R00279	2	223348496	243041305	1227	-0.0468
17R00279	3	73914	47831194	2887	0.0397
17R00279	3	47846862	49211644	127	0.4288
17R00279	3	49225385	52610586	295	0.0255
17R00279	3	52620392	52741961	12	0.9906
17R00279	3	52767095	68823081	1067	0.0249
17R00279	3	68837173	69307785	39	0.6046
17R00279	3	69317837	69813033	25	0.0139
17R00279	3	69823276	87041410	827	-0.4002
17R00279	3	87056647	197845195	6324	0.2018
17R00279	4	45882	172230882	8793	0.0504
17R00279	4	172275171	190916619	983	-0.1184
17R00279	5	26142	38562280	1913	0.255
17R00279	5	38575639	39403616	59	0.8274
17R00279	5	39411822	45655430	322	0.3276
17R00279	5	45670683	78508170	1556	-0.1355
17R00279	5	78520914	180712204	5655	0.0272
17R00279	6	154130	10249803	633	-0.102
17R00279	6	10301272	25930758	903	0.0766
17R00279	6	25947549	26273579	38	0.7583
17R00279	6	26285363	27822389	113	0.135
17R00279	6	27833086	27861194	8	1.2297
17R00279	6	27879982	32450699	390	-0.0092
17R00279	6	32480027	32521870	3	-3.5835
17R00279	6	32542694	49717789	1210	0.0635
17R00279	6	49732601	56833011	450	-0.0626
17R00279	6	56849470	57489867	50	0.6114
17R00279	6	57503253	148173797	4746	-0.0311
17R00279	6	148206222	170911181	1395	0.0908
17R00279	7	42976	43373624	2673	0.114
17R00279	7	43391172	44924081	118	0.6023
17R00279	7	44939188	159118507	7210	0.0268
17R00279	8	161472	35366528	2059	0.2594
17R00279	8	35379866	35642358	20	1.5592
17R00279	8	35651461	38454061	140	0.072
17R00279	8	38480182	39222367	56	1.5432
17R00279	8	39237438	39392475	13	-2.8584
17R00279	8	39416498	40802422	88	1.4215
17R00279	8	40836395	42234213	90	1.9128
17R00279	8	42242345	42433398	17	1.4291
17R00279	8	42492986	102571794	2993	0.209
17R00279	8	102582531	103671940	82	0.7926
17R00279	8	103699204	125379343	1127	0.2075
17R00279	8	125390194	125587894	16	1.0885
17R00279	8	125610901	141626489	839	0.1924
17R00279	8	141642302	142699683	79	0.6385
17R00279	8	142716814	146294042	256	0.2988
17R00279	9	204193	141018925	6709	-0.1579
17R00279	10	136361	135434119	7923	0.059
17R00279	11	210300	48487126	2876	0.1706
17R00279	11	48511619	60658202	474	-0.2689
17R00279	11	60674469	108714727	2989	-0.0903
17R00279	11	108722244	110151970	65	-0.4457
17R00279	11	110159601	131257388	1345	-0.1764
17R00279	11	131267471	134927055	261	-0.3663
17R00279	12	163593	4790079	340	0.2146
17R00279	12	4809003	6554075	114	-0.2892
17R00279	12	6560080	9564840	219	0.1075
17R00279	12	9637323	9735469	8	-1.8108
17R00279	12	9747853	33575183	1452	0.2704
17R00279	12	33590570	56191678	1240	-0.023
17R00279	12	56210692	56854827	66	0.6835
17R00279	12	56874079	68548894	682	0.3539
17R00279	12	68564885	70816819	148	0.877
17R00279	12	70824942	129185254	3380	0.0156
17R00279	12	129200307	133779017	335	0.3365
17R00279	13	19296544	75802397	3363	0.0777
17R00279	13	75810290	80912374	296	0.3521
17R00279	13	80912842	98979738	889	0.0574
17R00279	13	98996090	110809037	724	-0.2704
17R00279	13	110817443	111566021	67	0.1978
17R00279	13	111574034	113181632	99	-0.1852
17R00279	13	113196158	115105238	156	0.2118
17R00279	14	19376762	47799788	1642	-0.0197
17R00279	14	47812272	73990548	1809	0.129
17R00279	14	74001651	74022265	3	-2.8075
17R00279	14	74036805	74371576	32	0.6471
17R00279	14	74384031	78177193	309	0.0953
17R00279	14	78186778	88854709	512	-0.1866
17R00279	14	88872280	106410478	1265	0.0305
17R00279	14	106453638	107278711	64	-0.2538
17R00279	15	20102541	102480829	5540	-0.1482
17R00279	16	106271	4001683	319	-0.1187
17R00279	16	4013166	34285789	1623	0.1508
17R00279	16	34296169	34427800	7	1.647
17R00279	16	34452586	35147449	26	0.7308
17R00279	16	46500741	67195891	1074	-0.1834
17R00279	16	67201924	71227248	297	0.0847
17R00279	16	71251249	90163070	1164	-0.1723
17R00279	17	51885	26125762	1550	0.0325
17R00279	17	26139429	27684293	134	0.9538
17R00279	17	27696890	27974981	23	1.7567
17R00279	17	27993906	48269574	1458	-0.138
17R00279	17	48279571	81098985	2072	0.2482
17R00279	18	118760	20564948	1050	0.149
17R00279	18	20576315	76526438	2909	-0.0902
17R00279	18	76553567	78009973	101	0.2009
17R00279	19	266117	3190822	234	-0.0196
17R00279	19	3200994	13644739	838	-0.2899
17R00279	19	13685872	59092515	3005	-0.0558
17R00279	20	67778	21381267	1348	0.1159
17R00279	20	21388920	24245253	133	-0.2719
17R00279	20	24293785	44165381	1127	0.174
17R00279	20	44170526	62949090	1207	0.3256
17R00279	21	9832448	27229231	721	-0.0819
17R00279	21	27240507	39041930	868	0.1097
17R00279	21	39048071	48090258	804	-0.1344
17R00279	22	16133474	46142823	2502	0.1851
17R00279	22	46154358	47249472	105	0.6186
17R00279	22	47259428	47497833	24	0.0882
17R00279	22	47507442	51218950	296	-0.176
17R00279	23	61091	1864736	190	-0.5245
17R00279	23	1873811	3216228	143	-0.1928
17R00279	23	3223859	3234041	2	-2.7769
17R00279	23	3245049	47960553	2591	-0.2269
17R00279	23	48013124	64140092	643	0.0082
17R00279	23	64154103	155232863	4752	-0.2179
17R00279	24	2650450	59031421	638	-1.2194
17R00289	1	564424	12445275	783	-0.7771
17R00289	1	12467742	249212609	13568	0.0492
17R00289	2	30341	34686236	2017	0.0098
17R00289	2	34702930	34727029	3	-3.8459
17R00289	2	34743790	243041305	11738	0.0447
17R00289	3	73914	189699375	11076	0.0524
17R00289	3	189715733	189740197	3	-2.5705
17R00289	3	189758424	197845195	524	0.0199
17R00289	4	45882	17765652	1040	-0.0689
17R00289	4	17774137	190916619	8736	0.0638
17R00289	5	26142	180712204	9505	0.0488
17R00289	6	154130	12753401	781	-0.0642
17R00289	6	12765005	28320563	951	0.1169
17R00289	6	28338079	32440758	352	-0.0477
17R00289	6	32450699	32480027	2	-3.0333
17R00289	6	32497322	57234194	1691	0.0519
17R00289	6	57246930	57489867	21	1.0955
17R00289	6	57503253	170911181	6141	0.0572
17R00289	7	42976	159118507	10001	0.0277
17R00289	8	161472	39222367	2275	-0.7383
17R00289	8	39237438	39374730	12	0.4846
17R00289	8	39392475	41294831	109	-0.76
17R00289	8	41312632	63615192	974	1.8343
17R00289	8	63633452	64153909	44	2.3706
17R00289	8	64167328	71821323	438	1.6931
17R00289	8	71860628	78081923	318	1.9147
17R00289	8	78130209	130018037	2763	1.1828
17R00289	8	130089903	142104620	646	1.8299
17R00289	8	142118468	146294042	296	-0.68
17R00289	9	204193	141018925	6709	0.0298
17R00289	10	136361	135434119	7923	0.0316
17R00289	11	210300	134927055	8010	0.0576
17R00289	12	163593	34359980	2172	-0.7281
17R00289	12	34370064	108112475	4145	0.0635
17R00289	12	108127517	133779017	1667	-0.0486
17R00289	13	19296544	115105238	5594	0.0504
17R00289	14	19376762	74001651	3452	0.0683
17R00289	14	74012509	74022265	2	-4.1608
17R00289	14	74036805	107278711	2182	0.0295
17R00289	15	20102541	20432851	4	0.2714
17R00289	15	20481702	22558697	45	-0.7777
17R00289	15	22765628	102480829	5491	0.0384
17R00289	16	106271	90163070	4510	0.0109
17R00289	17	51885	34318229	2175	0.0097
17R00289	17	34328890	81098985	3062	0.5185
17R00289	18	118760	53686428	2803	0.5215
17R00289	18	53694531	53778763	9	-0.9769
17R00289	18	53788188	75418208	1090	0.5242
17R00289	18	75452546	77794842	142	1.2678
17R00289	18	77804007	78009973	16	-0.5931
17R00289	19	266117	59092515	4077	-0.0761
17R00289	20	67778	29652452	1591	-0.727
17R00289	20	29833609	62949090	2224	-0.0003
17R00289	21	9832448	14861256	41	-0.5192
17R00289	21	14874206	48090258	2352	0.0385
17R00289	22	16133474	24337608	577	-0.0668
17R00289	22	24347959	24390195	5	-3.6623
17R00289	22	24406990	51218950	2345	0.0096
17R00289	23	61091	8391952	579	-0.1845
17R00289	23	8422834	155232863	7742	0.0552
17R00289	24	2650450	59031421	638	-1.8744
17R00290	1	564424	3764185	212	-0.118
17R00290	1	3776399	28614159	1675	0.1435
17R00290	1	28625168	29002400	35	-0.178
17R00290	1	29016545	60456143	2191	0.2184
17R00290	1	60465262	249212609	10238	0.0976
17R00290	2	30341	6772153	354	0.0299
17R00290	2	6833908	103532382	5549	0.1404
17R00290	2	103552805	243041305	7855	0.0424
17R00290	3	73914	162494640	9479	0.0267
17R00290	3	162514534	162619082	6	-4.021
17R00290	3	162641112	197845195	2118	-0.0146
17R00290	4	45882	190916619	9776	-0.1459
17R00290	5	26142	35763599	1726	0.0707
17R00290	5	35780641	36687806	62	0.5182
17R00290	5	36700978	38351843	106	0.0205
17R00290	5	38360365	40186499	94	0.4467
17R00290	5	40227465	180712204	7517	0.036
17R00290	6	154130	170911181	9939	0.2295
17R00290	7	42976	51259406	3106	0.1239
17R00290	7	51282676	77885863	1013	-0.0835
17R00290	7	77897366	133585329	3997	0.0782
17R00290	7	133594273	133602454	2	3.1139
17R00290	7	133615015	159118507	1883	0.0761
17R00290	8	161472	28551316	1680	0.1543
17R00290	8	28573316	29645433	62	0.7623
17R00290	8	29703929	32874158	202	0.1559
17R00290	8	32885786	40172341	390	0.7713
17R00290	8	40199110	124373750	4276	0.5839
17R00290	8	124381272	146294042	1265	0.6977
17R00290	9	204193	39058058	2236	-0.1683
17R00290	9	39072211	66505289	10	-1.3749
17R00290	9	68369294	86987895	932	-0.1301
17R00290	9	87003056	103221208	1006	-0.7671
17R00290	9	103231512	141018925	2525	-0.1128
17R00290	10	136361	43139775	2387	-0.3608
17R00290	10	43151753	135434119	5536	0.1967
17R00290	11	210300	109315154	6368	-0.1334
17R00290	11	109330415	109702636	12	0.2595
17R00290	11	109758679	110262368	30	0.761
17R00290	11	110281313	110346986	5	2.0524
17R00290	11	110369610	110646001	22	0.856
17R00290	11	110665639	123460530	833	0.1177
17R00290	11	123481781	134927055	740	-0.1156
17R00290	12	163593	9564840	673	0.0895
17R00290	12	9637323	9713366	7	-1.8804
17R00290	12	9735469	55241550	2626	0.0908
17R00290	12	55252039	73195666	1128	0.2177
17R00290	12	73241459	133779017	3550	0.0901
17R00290	13	19296544	115105238	5594	-0.3658
17R00290	14	19376762	107278711	5636	0.1285
17R00290	15	20102541	22501099	43	-0.1267
17R00290	15	22509195	47900768	1606	-0.4598
17R00290	15	47916515	82340868	2568	0.14
17R00290	15	82349104	102480829	1323	-0.0837
17R00290	16	106271	90163070	4510	-0.1941
17R00290	17	51885	25435421	1507	-0.1963
17R00290	17	25484071	35221498	699	0.3881
17R00290	17	35245027	81098985	3031	0.0972
17R00290	18	118760	11893167	739	0.16
17R00290	18	11904058	76526438	3220	-0.1001
17R00290	18	76553567	78009973	101	0.0779
17R00290	19	266117	1509707	97	-0.0244
17R00290	19	1518216	29716016	1804	-0.334
17R00290	19	29738592	43859610	919	0.1478
17R00290	19	43870770	55926498	1001	-0.0588
17R00290	19	55948706	59092515	256	0.1103
17R00290	20	67778	62949090	3815	0.6303
17R00290	21	9832448	15390816	55	-0.3271
17R00290	21	15397307	48090258	2338	0.4859
17R00290	22	16133474	24337608	577	0.3863
17R00290	22	24347959	24390195	5	-3.3751
17R00290	22	24406990	51218950	2345	0.5054
17R00290	23	61091	8448259	581	-0.5965
17R00290	23	8472497	53762634	2683	-0.4123
17R00290	23	53776863	54774812	67	-0.7294
17R00290	23	54789616	155232863	4990	-0.2779
17R00290	24	2650450	59031421	638	-1.484
18A06613	1	564424	72768855	4909	0.0073
18A06613	1	72777660	72795421	2	-3.2382
18A06613	1	72830009	150279219	2998	-0.0187
18A06613	1	150297552	151402050	98	0.3205
18A06613	1	151420715	152538937	90	-0.0826
18A06613	1	152556449	152586234	3	-2.0977
18A06613	1	152595100	201732114	3165	0.0345
18A06613	1	201743502	203445191	142	0.3139
18A06613	1	203462602	249212609	2944	-0.0024
18A06613	2	30341	6772153	354	0.0147
18A06613	2	6833908	149868160	7798	0.1648
18A06613	2	149878740	243041305	5606	-0.1064
18A06613	3	73914	157213200	9175	0.1624
18A06613	3	157221050	197845195	2428	0.3965
18A06613	4	45882	339094	26	-0.1514
18A06613	4	347552	1715228	99	-0.6395
18A06613	4	1729442	190916619	9651	-0.1304
18A06613	5	26142	130278278	6365	-0.1307
18A06613	5	130310201	142801586	896	-0.0083
18A06613	5	142812340	176536337	1952	-0.142
18A06613	5	176545446	180712204	292	0.205
18A06613	6	154130	648433	38	0.0695
18A06613	6	657380	9436632	544	-0.2811
18A06613	6	9459669	31277799	1391	-0.0989
18A06613	6	31287351	31310027	2	-4.324
18A06613	6	31325962	32480027	111	-0.163
18A06613	6	32497322	32521870	2	-4.0452
18A06613	6	32542694	57234194	1689	-0.0691
18A06613	6	57246930	57489867	21	0.8699
18A06613	6	57503253	170911181	6141	-0.1227
18A06613	7	42976	159118507	10001	0.1509
18A06613	8	161472	21480956	1189	0.3333
18A06613	8	21512131	39222367	1086	0.1648
18A06613	8	39237438	39374730	12	-3.6586
18A06613	8	39392475	40867798	91	0.1944
18A06613	8	40883530	71644992	1469	0.4043
18A06613	8	71657636	146294042	4028	0.1781
18A06613	9	204193	33862241	1878	-0.1877
18A06613	9	33871643	141018925	4831	-0.0873
18A06613	10	136361	135434119	7923	-0.0744
18A06613	11	210300	28000085	1786	-0.0765
18A06613	11	28037889	55361638	1191	0.2007
18A06613	11	55377910	55450729	8	-1.0565
18A06613	11	55468560	67799926	952	0.1709
18A06613	11	67807577	67912033	11	1.2485
18A06613	11	67923614	134927055	4062	0.1575
18A06613	12	163593	133779017	7984	-0.1008
18A06613	13	19296544	115105238	5594	-0.1253
18A06613	14	19376762	106523144	5578	0.1866
18A06613	14	106531557	106559044	3	-3.4772
18A06613	14	106602112	107278711	55	0.0951
18A06613	15	20102541	102480829	5540	-0.0796
18A06613	16	106271	90163070	4510	-0.0814
18A06613	17	51885	81098985	5237	0.1922
18A06613	18	118760	78009973	4060	0.1426
18A06613	19	266117	2491741	179	0.2421
18A06613	19	2501600	59092515	3898	-0.149
18A06613	20	67778	14582401	897	0.3884
18A06613	20	14591074	15154704	43	-0.4401
18A06613	20	15165421	62949090	2875	0.4186
18A06613	21	9832448	48090258	2393	-0.1069
18A06613	22	16133474	24337608	577	0.1625
18A06613	22	24347959	24390195	5	-3.4386
18A06613	22	24406990	51218950	2345	0.1978
18A06613	23	61091	10106578	686	-0.0572
18A06613	23	10125078	155232863	7635	0.1869
18A06613	24	2650450	24504617	607	-0.8818
18A06613	24	24514334	59031421	31	-0.2541
18R00064	1	564424	72761268	4908	0.0225
18R00064	1	72768855	72795421	3	-3.7144
18R00064	1	72830009	150279219	2998	0.0247
18R00064	1	150297552	150799043	40	0.6467
18R00064	1	150808937	156605583	503	0.1335
18R00064	1	156619077	156670414	7	1.4339
18R00064	1	156679906	201732114	2806	0.0628
18R00064	1	201743502	203445191	142	0.378
18R00064	1	203462602	249212609	2944	0.0198
18R00064	2	30341	243041305	13758	0.0142
18R00064	3	73914	197845195	11603	0.0399
18R00064	4	45882	190916619	9776	0.013
18R00064	5	26142	180261717	9481	0.0227
18R00064	5	180418512	180429736	2	-4.7546
18R00064	5	180446746	180712204	22	0.1379
18R00064	6	154130	890384	53	0.1329
18R00064	6	919175	9436632	529	-0.1825
18R00064	6	9459669	32440758	1502	0.0418
18R00064	6	32450699	32713116	18	-1.1508
18R00064	6	32731014	57234194	1675	0.066
18R00064	6	57246930	57489867	21	0.9952
18R00064	6	57503253	170911181	6141	0.0178
18R00064	7	42976	66225971	3503	0.1736
18R00064	7	66234671	76583907	527	0.0229
18R00064	7	76702018	129763490	3777	-0.0783
18R00064	7	129773422	159118507	2194	0.0376
18R00064	8	161472	146294042	7875	0.1832
18R00064	9	204193	86534758	3144	-0.0263
18R00064	9	86542878	132112243	2884	0.0755
18R00064	9	132130571	141018925	681	-0.1106
18R00064	10	136361	135434119	7923	0.133
18R00064	11	210300	134927055	8010	0.0598
18R00064	12	163593	56210692	3374	0.0277
18R00064	12	56214229	56756546	57	0.3163
18R00064	12	56772179	56836196	6	1.7697
18R00064	12	56845406	58069216	125	0.2999
18R00064	12	58079280	133779017	4422	0.023
18R00064	13	19296544	115105238	5594	0.0145
18R00064	14	19376762	107278711	5636	0.05
18R00064	15	20102541	102480829	5540	0.0302
18R00064	16	106271	90163070	4510	0.0556
18R00064	17	51885	81098985	5237	0.068
18R00064	18	118760	78009973	4060	0.0062
18R00064	19	266117	59092515	4077	0.0255
18R00064	20	67778	62949090	3815	0.1918
18R00064	21	9832448	48090258	2393	0.0147
18R00064	22	16133474	51218950	2927	0.0429
18R00064	23	61091	155232863	8321	0.0118
18R00064	24	2650450	59031421	638	-0.9567
18R00065	1	564424	17865365	1090	0.1735
18R00065	1	17874116	38154020	1428	-0.0976
18R00065	1	38162712	76068158	2548	0.0418
18R00065	1	76076715	105369581	1667	0.2827
18R00065	1	105427063	115632896	644	-0.1715
18R00065	1	115646217	152538937	720	0.298
18R00065	1	152556449	152586234	3	-2.3254
18R00065	1	152595100	174914338	1665	0.2958
18R00065	1	174926483	247243172	4448	0.0684
18R00065	1	247255734	249212609	138	0.4446
18R00065	2	30341	31593250	1774	0.0201
18R00065	2	31606668	36780861	397	0.2105
18R00065	2	36788738	38218348	114	0.3281
18R00065	2	38231300	42677302	322	0.6279
18R00065	2	42690463	69342391	1631	0.331
18R00065	2	69350061	154370122	4144	0.0372
18R00065	2	154411287	205550889	3009	0.1309
18R00065	2	205559838	212376618	441	0.3426
18R00065	2	212399122	243041305	1926	0.1479
18R00065	3	73914	910017	47	0.3176
18R00065	3	949343	4599508	248	-0.1129
18R00065	3	4611208	4695224	8	0.5222
18R00065	3	4703005	8509972	196	-0.4
18R00065	3	8527127	89686234	4891	-0.0733
18R00065	3	89732026	108366967	791	0.2202
18R00065	3	108381083	126172323	1129	-0.0984
18R00065	3	126183049	146851864	1301	0.089
18R00065	3	146880285	171560268	1368	0.3779
18R00065	3	171569646	191853401	1199	0.5245
18R00065	3	191861311	194458537	187	0.2609
18R00065	3	194476060	197845195	238	0.1409
18R00065	4	45882	1153577	90	-0.1147
18R00065	4	1173125	22454212	1185	0.1241
18R00065	4	22466935	69223075	2025	-0.0958
18R00065	4	69392545	69462379	6	-2.3864
18R00065	4	69631390	190916619	6470	-0.121
18R00065	5	26142	5910247	331	0.0719
18R00065	5	5956001	45655430	1963	0.4404
18R00065	5	45670683	95416153	2450	-0.1564
18R00065	5	95421511	157942718	3444	0.0306
18R00065	5	157967701	157997046	2	1.6355
18R00065	5	158049896	169069581	558	0.2394
18R00065	5	169083702	180712204	757	0.4763
18R00065	6	154130	10249803	633	-0.0707
18R00065	6	10301272	25930758	903	0.1255
18R00065	6	25947549	26273579	38	0.7916
18R00065	6	26285363	31277799	399	0.1483
18R00065	6	31287351	31325962	3	-2.3459
18R00065	6	31348684	57234194	1801	0.2216
18R00065	6	57246930	57489867	21	1.0986
18R00065	6	57503253	63859961	105	0.1406
18R00065	6	63885906	93622000	1563	0.0291
18R00065	6	93641305	107906482	682	0.3438
18R00065	6	107923900	127087613	1108	0.151
18R00065	6	127099596	170911181	2683	-0.074
18R00065	7	42976	29691278	1815	0.315
18R00065	7	29700540	49929379	1203	0.1355
18R00065	7	49944081	66540119	504	0.3356
18R00065	7	66548312	78322150	636	-0.1084
18R00065	7	78331090	118390187	2758	0.1137
18R00065	7	118397641	159118507	3085	-0.1368
18R00065	8	161472	26417346	1523	-0.2827
18R00065	8	26435616	124442296	5093	0.1089
18R00065	8	124453740	126449635	139	0.7348
18R00065	8	126458406	134983381	476	0.4686
18R00065	8	135021821	146294042	644	0.6856
18R00065	9	204193	3206884	185	-0.5238
18R00065	9	3221616	13454659	600	-0.2154
18R00065	9	13478491	141018925	5924	-0.0457
18R00065	10	136361	29139970	1824	-0.0858
18R00065	10	29149171	35105828	363	0.1627
18R00065	10	35115925	135434119	5736	-0.0897
18R00065	11	210300	10049915	739	-0.0709
18R00065	11	10064602	24958014	900	0.3434
18R00065	11	24977642	35786084	601	0.1474
18R00065	11	35803325	43413420	282	-0.2065
18R00065	11	43428874	60658202	828	0.0714
18R00065	11	60674469	71763856	829	0.3036
18R00065	11	71772467	82592207	668	-0.0011
18R00065	11	82610479	82781401	16	0.9892
18R00065	11	82796287	94705730	702	0.1356
18R00065	11	94722790	113539886	1059	-0.2029
18R00065	11	113556907	122853881	609	0.1114
18R00065	11	122862489	132112556	584	0.4271
18R00065	11	132128701	134927055	193	0.2119
18R00065	12	163593	68656658	4130	0.1531
18R00065	12	68668282	71593034	189	0.4676
18R00065	12	71606772	72843401	92	0.2333
18R00065	12	72863637	133043744	3514	-0.0554
18R00065	12	133059090	133779017	59	0.251
18R00065	13	19296544	95868427	4331	0.1859
18R00065	13	95875495	113309527	1118	-0.2018
18R00065	13	113319683	115105238	145	0.0224
18R00065	14	19376762	20529097	21	-0.2985
18R00065	14	20541700	63701167	2623	0.1614
18R00065	14	63720382	106531557	2935	-0.0783
18R00065	14	106538421	106559044	2	-2.8592
18R00065	14	106602112	107278711	55	-0.3511
18R00065	15	20102541	75286289	3715	-0.076
18R00065	15	75307156	81838461	483	0.2914
18R00065	15	81861310	86857531	293	0.6298
18R00065	15	86870634	86899648	4	2.5867
18R00065	15	86907288	89627017	178	0.5299
18R00065	15	89641922	91104987	128	1.0267
18R00065	15	91113923	102480829	739	0.5483
18R00065	16	106271	3296527	263	0.4091
18R00065	16	3305929	33588000	1660	-0.0771
18R00065	16	33599996	70503055	1390	0.2153
18R00065	16	70513948	90163070	1197	-0.1243
18R00065	17	51885	9367446	748	0.1902
18R00065	17	9379011	78772917	4317	-0.03
18R00065	17	78787120	81098985	172	0.2398
18R00065	18	118760	4074757	275	0.3502
18R00065	18	4104633	30833064	1325	0.0694
18R00065	18	30847178	39600614	425	0.2358
18R00065	18	39609219	76478547	1932	-0.2346
18R00065	18	76510438	78009973	103	0.0056
18R00065	19	266117	1477461	95	0.1785
18R00065	19	1492056	17208366	1271	-0.1194
18R00065	19	17216528	29751750	537	0.1924
18R00065	19	29775304	41082025	741	0.5456
18R00065	19	41083929	59092515	1433	0.088
18R00065	20	67778	9511120	624	0.1237
18R00065	20	9519130	23027580	792	-0.1049
18R00065	20	23045717	35631909	650	0.1161
18R00065	20	35651149	62949090	1749	0.3781
18R00065	21	9832448	27851739	766	0.2783
18R00065	21	27862776	43473640	1204	-0.1104
18R00065	21	43486065	46530392	275	0.1578
18R00065	21	46541685	48090258	148	0.5151
18R00065	22	16133474	45120332	2411	0.0709
18R00065	22	45135940	51218950	516	-0.2107
18R00065	23	61091	8391952	579	-0.1523
18R00065	23	8422834	18759192	657	-0.0046
18R00065	23	18779622	40852956	1250	-0.1267
18R00065	23	40888439	51639486	676	0.0754
18R00065	23	51642838	108434513	2520	-0.2838
18R00065	23	108492523	141378738	1836	-0.1482
18R00065	23	141407554	155232863	803	-0.2818
18R00065	24	2650450	59031421	638	-0.609
18R00066	1	564424	62777560	4253	0.0371
18R00066	1	62785230	152538937	3844	0.1377
18R00066	1	152556449	152586234	3	-3.0293
18R00066	1	152595100	249212609	6251	0.0966
18R00066	2	30341	4190663	264	0.1756
18R00066	2	4204651	69827335	4012	0.2965
18R00066	2	69843911	115667158	2182	0.159
18R00066	2	115678265	143602670	1383	0.0083
18R00066	2	143627382	201910252	3296	0.1362
18R00066	2	201924036	216748508	995	-0.1123
18R00066	2	216768298	243041305	1626	0.0701
18R00066	3	73914	108572729	6192	0.0949
18R00066	3	108595033	128848580	1331	-0.0796
18R00066	3	128856124	197845195	4080	0.1309
18R00066	4	45882	335849	25	0.3225
18R00066	4	339094	16143721	925	-0.0784
18R00066	4	16157380	190916619	8826	0.0919
18R00066	5	26142	58038274	2725	0.0709
18R00066	5	58046980	167921567	5930	-0.0572
18R00066	5	167933170	180712204	850	0.0693
18R00066	6	154130	945296	55	0.1469
18R00066	6	960955	9436632	527	-0.089
18R00066	6	9459669	31277799	1391	0.0942
18R00066	6	31287351	31325962	3	-2.2503
18R00066	6	31348684	32450699	109	0.0054
18R00066	6	32480027	32497322	2	-3.9455
18R00066	6	32521870	57254457	1692	0.037
18R00066	6	57270000	57489867	19	1.1236
18R00066	6	57503253	170911181	6141	0.0284
18R00066	7	42976	56786801	3314	0.1963
18R00066	7	56841344	133776456	4818	-0.1047
18R00066	7	133788914	133797328	2	-4.0689
18R00066	7	133821851	159118507	1867	-0.0857
18R00066	8	161472	23061816	1312	-0.0156
18R00066	8	23069498	39222367	963	0.1278
18R00066	8	39237438	39374730	12	1.2862
18R00066	8	39392475	146294042	5588	0.105
18R00066	9	204193	141018925	6709	-0.0868
18R00066	10	136361	104412235	6061	0.0587
18R00066	10	104424690	135434119	1862	-0.0796
18R00066	11	210300	2140781	155	-0.0781
18R00066	11	2145131	104991920	5956	0.0949
18R00066	11	105009638	134927055	1899	-0.0756
18R00066	12	163593	9564840	673	0.0029
18R00066	12	9637323	9713366	7	-1.8023
18R00066	12	9735469	133779017	7304	0.087
18R00066	13	19296544	115105238	5594	0.0804
18R00066	14	19376762	25047865	428	0.1921
18R00066	14	25051836	67497885	2490	0.0858
18R00066	14	67506568	77712253	830	0.2647
18R00066	14	77717229	107278711	1888	-0.0989
18R00066	15	20102541	22501099	43	0.7624
18R00066	15	22509195	102480829	5497	0.0421
18R00066	16	106271	54514176	2433	-0.0804
18R00066	16	54574497	90163070	2077	0.0778
18R00066	17	51885	81098985	5237	0.1027
18R00066	18	118760	78009973	4060	0.0688
18R00066	19	266117	1477461	95	0.041
18R00066	19	1492056	20116508	1517	-0.2012
18R00066	19	20119097	59092515	2465	0.0154
18R00066	20	67778	62949090	3815	0.0866
18R00066	21	9832448	48090258	2393	0.0075
18R00066	22	16133474	51218950	2927	0.0444
18R00066	23	61091	10106578	686	-0.1206
18R00066	23	10125078	155232863	7635	0.0745
18R00066	24	2650450	59031421	638	-1.2859
18R00067	1	564424	86965483	5682	-0.0063
18R00067	1	86974447	147286627	2152	0.1458
18R00067	1	147309133	225602969	4941	0.2315
18R00067	1	225616476	249212609	1576	0.138
18R00067	2	30341	89508008	5361	0.1259
18R00067	2	89538815	95584965	28	-0.7245
18R00067	2	95601297	115945730	1090	0.0821
18R00067	2	115956768	201888712	4656	0.0148
18R00067	2	201898755	216109521	961	-0.1678
18R00067	2	216137543	243041305	1662	-0.0075
18R00067	3	73914	90218347	5407	-0.0498
18R00067	3	90228313	197845195	6196	0.1351
18R00067	4	45882	170345	10	0.4098
18R00067	4	185366	16064066	936	-0.1935
18R00067	4	16083537	190916619	8830	-0.019
18R00067	5	26142	180712204	9505	0.0645
18R00067	6	154130	170911181	9939	0.0197
18R00067	7	42976	53341752	3159	0.1435
18R00067	7	53393586	159118507	6842	-0.0331
18R00067	8	161472	28928679	1711	-0.0548
18R00067	8	28944201	146294042	6164	0.1912
18R00067	9	204193	71518644	2290	-0.1729
18R00067	9	71534442	141018925	4419	-0.0553
18R00067	10	136361	135434119	7923	0.0346
18R00067	11	210300	48487126	2876	-0.0162
18R00067	11	48511619	60658202	474	-0.2647
18R00067	11	60674469	64833147	348	-0.085
18R00067	11	64848925	93472531	1780	0.2569
18R00067	11	93475386	106870985	739	-0.0873
18R00067	11	106884480	118180765	704	-0.2698
18R00067	11	118186855	122685179	299	0.0831
18R00067	11	122704506	134927055	790	-0.2855
18R00067	12	163593	337022	13	-0.2571
18R00067	12	352721	1741252	103	1.1715
18R00067	12	1749581	3070292	105	0.036
18R00067	12	3091364	8912349	404	0.2485
18R00067	12	8930139	18628156	617	-0.0553
18R00067	12	18644420	22659742	238	0.8056
18R00067	12	22674213	25144048	156	0.4787
18R00067	12	25157644	26807022	112	0.8775
18R00067	12	26816733	31448281	245	0.2863
18R00067	12	31457409	33663998	145	0.8899
18R00067	12	33681087	133779017	5846	0.0161
18R00067	13	19296544	115105238	5594	-0.0079
18R00067	14	19376762	20926156	61	0.0469
18R00067	14	20927708	21058993	14	-0.6321
18R00067	14	21068321	25047865	353	0.2508
18R00067	14	25051836	67710737	2508	0.0667
18R00067	14	67720186	77707968	811	0.1947
18R00067	14	77712253	107278711	1889	-0.0095
18R00067	15	20102541	102480829	5540	0.0321
18R00067	16	106271	54888139	2440	0.0105
18R00067	16	54945906	60642297	343	0.543
18R00067	16	60696401	90163070	1727	0.0655
18R00067	17	51885	34873947	2192	0.1232
18R00067	17	34891876	38864703	295	0.632
18R00067	17	38873514	52042836	864	0.1585
18R00067	17	52082709	58978833	427	0.5288
18R00067	17	58990592	81098985	1459	0.1621
18R00067	18	118760	78009973	4060	0.0394
18R00067	19	266117	3674799	270	0.0048
18R00067	19	3685021	24323677	1579	-0.1553
18R00067	19	24340682	59092515	2228	0.0175
18R00067	20	67778	30072443	1613	0.0126
18R00067	20	30081083	62949090	2202	0.152
18R00067	21	9832448	29436485	843	-0.1344
18R00067	21	29447046	29724927	15	0.9159
18R00067	21	29752938	32241014	182	-0.0842
18R00067	21	32252946	34045756	145	0.517
18R00067	21	34058034	48090258	1208	-0.0983
18R00067	22	16133474	51218950	2927	0.0266
18R00067	23	61091	155232863	8321	-0.0642
18R00067	24	2650450	59031421	638	-0.5796
18R00068	1	564424	148936653	7850	0.0428
18R00068	1	149041933	149243908	15	-2.6387
18R00068	1	149378207	249212609	6486	0.0638
18R00068	2	30341	243041305	13758	0.0355
18R00068	3	73914	197845195	11603	0.0564
18R00068	4	45882	190916619	9776	0.0226
18R00068	5	26142	50123854	2330	0.3582
18R00068	5	50145932	180712204	7175	0.0348
18R00068	6	154130	57234194	3777	0.033
18R00068	6	57246930	57489867	21	0.867
18R00068	6	57503253	170911181	6141	0.0324
18R00068	7	42976	159118507	10001	0.0215
18R00068	8	161472	1742135	94	0.1304
18R00068	8	1748484	23061816	1218	-0.0734
18R00068	8	23069498	39222367	963	0.0685
18R00068	8	39237438	39374730	12	1.2867
18R00068	8	39392475	146294042	5588	0.0654
18R00068	9	204193	141018925	6709	-0.4893
18R00068	10	136361	135434119	7923	0.0382
18R00068	11	210300	134927055	8010	0.0574
18R00068	12	163593	133779017	7984	0.0325
18R00068	13	19296544	115105238	5594	0.0228
18R00068	14	19376762	23522411	297	0.0843
18R00068	14	23529611	25047865	131	0.3432
18R00068	14	25051836	106531557	5151	0.0346
18R00068	14	106538421	106559044	2	-4.1708
18R00068	14	106602112	107278711	55	-0.0444
18R00068	15	20102541	102480829	5540	0.4378
18R00068	16	106271	90163070	4510	0.0505
18R00068	17	51885	22154515	1504	-0.5274
18R00068	17	22205762	81098985	3733	0.4509
18R00068	18	118760	78009973	4060	0.0247
18R00068	19	266117	24285681	1847	-0.4989
18R00068	19	24310773	48623631	1354	-0.2128
18R00068	19	48635116	59092515	876	-0.4322
18R00068	20	67778	62949090	3815	0.0341
18R00068	21	9832448	48090258	2393	0.0366
18R00068	22	16133474	51218950	2927	0.0362
18R00068	23	61091	155232863	8321	0.0533
18R00068	24	2650450	59031421	638	-0.8416
18R00069	1	564424	72761268	4908	0.0507
18R00069	1	72768855	72795421	3	-3.6795
18R00069	1	72830009	169216643	4431	0.0769
18R00069	1	169227144	169241258	2	-2.9101
18R00069	1	169256516	249212609	5007	0.1014
18R00069	2	30341	6772153	354	0.0865
18R00069	2	6833908	110910004	5850	0.1981
18R00069	2	110922190	115528176	242	0.4985
18R00069	2	115544075	125443622	475	0.2528
18R00069	2	125454605	243041305	6837	0.046
18R00069	3	73914	28071125	1663	0.0436
18R00069	3	28094085	31676552	182	0.4672
18R00069	3	31686125	32785668	85	0.073
18R00069	3	32805962	62170081	2052	-0.1455
18R00069	3	62187191	65463087	204	0.612
18R00069	3	65470758	197845195	7417	0.0848
18R00069	4	45882	190916619	9776	0.0453
18R00069	5	26142	180712204	9505	0.0443
18R00069	6	154130	25292633	1488	-0.0318
18R00069	6	25301149	27330245	154	0.2899
18R00069	6	27339134	32450699	443	0.0096
18R00069	6	32480027	32521870	3	-2.7513
18R00069	6	32542694	57234194	1689	0.045
18R00069	6	57246930	57489867	21	0.9165
18R00069	6	57503253	170911181	6141	0.0358
18R00069	7	42976	51282676	3107	0.0587
18R00069	7	51306324	73096428	761	-0.0908
18R00069	7	73100444	159118507	6133	0.0513
18R00069	8	161472	2071278	127	0.1426
18R00069	8	2080333	23061816	1185	-0.0068
18R00069	8	23069498	146294042	6563	0.1133
18R00069	9	204193	141018925	6709	-0.1435
18R00069	10	136361	135434119	7923	0.0614
18R00069	11	210300	55361638	2977	0.0771
18R00069	11	55377910	55450729	8	-3.5597
18R00069	11	55468560	134927055	5025	0.0774
18R00069	12	163593	9564840	673	0.1083
18R00069	12	9637323	9672599	4	-3.0503
18R00069	12	9687131	93329167	4704	0.0874
18R00069	12	93343611	133779017	2603	-0.0073
18R00069	13	19296544	42567516	1613	-0.0417
18R00069	13	42584242	74023558	1660	-0.1884
18R00069	13	74055266	80444219	369	0.1028
18R00069	13	80458078	94940894	618	-0.0676
18R00069	13	94950418	115105238	1334	0.1142
18R00069	14	19376762	74001651	3452	0.0546
18R00069	14	74012509	74022265	2	-4.3547
18R00069	14	74036805	107278711	2182	0.0515
18R00069	15	20102541	43537895	1343	0.0368
18R00069	15	43545109	62410413	1379	-0.1398
18R00069	15	62433475	86809646	1765	0.0444
18R00069	15	86826620	86899648	8	1.3215
18R00069	15	86907288	102480829	1045	0.1079
18R00069	16	106271	90163070	4510	0.0336
18R00069	17	51885	19579497	1378	-0.1898
18R00069	17	19581619	81098985	3859	0.2481
18R00069	18	118760	78009973	4060	0.0007
18R00069	19	266117	59092515	4077	-0.0179
18R00069	20	67778	1551034	107	0.2225
18R00069	20	1568966	1580899	2	-3.0691
18R00069	20	1598858	62949090	3706	0.2096
18R00069	21	9832448	48090258	2393	-0.1387
18R00069	22	16133474	51218950	2927	0.0495
18R00069	23	61091	8391952	579	-0.3578
18R00069	23	8422834	155232863	7742	-0.1736
18R00069	24	2650450	59031421	638	-1.3493
18R00070	1	564424	2567773	125	0.6912
18R00070	1	2575457	52467666	3441	0.1791
18R00070	1	52486303	58631336	431	0.3906
18R00070	1	58643524	61346476	153	0.654
18R00070	1	61367713	72768855	759	0.3506
18R00070	1	72777660	72795421	2	-3.4846
18R00070	1	72830009	89860138	931	0.3453
18R00070	1	89872575	116467989	1578	-0.3963
18R00070	1	116497180	117740864	92	0.7336
18R00070	1	117757951	142617943	205	-0.3788
18R00070	1	144009907	144994947	7	0.3556
18R00070	1	144995225	152538937	373	0.6551
18R00070	1	152556449	152586234	3	-2.3719
18R00070	1	152595100	160415553	637	0.5688
18R00070	1	160430344	200329972	2425	0.1231
18R00070	1	200342688	208928102	612	0.2657
18R00070	1	208980535	242012283	2073	0.0983
18R00070	1	242023918	243766300	101	0.5014
18R00070	1	243778378	249212609	403	0.0967
18R00070	2	30341	8751986	435	0.0682
18R00070	2	8770450	10326192	105	0.5122
18R00070	2	10337829	26606158	850	0.1454
18R00070	2	26614768	29319031	223	0.7313
18R00070	2	29336357	50417661	1514	0.2932
18R00070	2	50442384	87421228	2148	0.0296
18R00070	2	87509932	113007764	1023	0.2708
18R00070	2	113028718	115667158	160	0.8393
18R00070	2	115678265	134192371	853	0.1264
18R00070	2	134208726	152214236	936	-0.2733
18R00070	2	152226633	216673100	3880	0.0709
18R00070	2	216682177	218168861	90	0.6049
18R00070	2	218181290	236707962	1122	0.1231
18R00070	2	236716552	239549460	193	0.3968
18R00070	2	239565521	243041305	226	0.1559
18R00070	3	73914	11271080	711	0.1207
18R00070	3	11285129	16842852	379	0.4279
18R00070	3	16858845	31392397	742	0.0634
18R00070	3	31420916	33158978	125	0.5202
18R00070	3	33171419	38686122	313	0.0111
18R00070	3	38698353	39992332	78	0.4977
18R00070	3	40003797	89642918	3041	0.0275
18R00070	3	89686234	107519770	730	0.2279
18R00070	3	107535572	148857196	2576	0.0271
18R00070	3	148868478	162494640	784	0.3181
18R00070	3	162514534	162619082	6	-2.961
18R00070	3	162641112	167515647	220	0.141
18R00070	3	167525064	168535965	45	0.6265
18R00070	3	168545647	172643263	304	1.2606
18R00070	3	172651996	197845195	1549	0.591
18R00070	4	45882	1173125	91	0.0793
18R00070	4	1190911	2327145	85	0.5571
18R00070	4	2343307	7929731	388	0.0966
18R00070	4	7938986	10121950	118	0.5475
18R00070	4	10166203	72049515	2771	0.041
18R00070	4	72057230	106359098	2089	-0.46
18R00070	4	106370529	190916619	4234	-0.0246
18R00070	5	26142	35763599	1726	0.0221
18R00070	5	35780641	36687806	62	0.5502
18R00070	5	36700978	180712204	7717	0.0393
18R00070	6	154130	648433	38	0.2694
18R00070	6	657380	3290621	183	-0.1518
18R00070	6	3300109	4300817	68	0.3582
18R00070	6	4320621	10249803	344	-0.3914
18R00070	6	10301272	12285528	128	-0.1588
18R00070	6	12293722	24136955	632	0.1367
18R00070	6	24146627	25930758	143	-0.2694
18R00070	6	25947549	28121780	182	0.2636
18R00070	6	28135275	31277799	255	-0.2133
18R00070	6	31287351	31325962	3	-2.1437
18R00070	6	31348684	32411957	106	0.0883
18R00070	6	32430137	32565005	9	-1.9581
18R00070	6	32575980	43387436	822	-0.1107
18R00070	6	43399596	54138495	662	0.196
18R00070	6	54157372	57189194	198	-0.4632
18R00070	6	57190787	57348667	14	0.0554
18R00070	6	57360339	57489867	11	1.1782
18R00070	6	57503253	66815679	266	-0.0762
18R00070	6	66839056	170911181	5875	-0.4135
18R00070	7	42976	72850731	3848	0.0819
18R00070	7	72858845	76583907	182	0.3727
18R00070	7	76702018	112637220	2422	0.0121
18R00070	7	112644855	121283477	687	0.3514
18R00070	7	121304727	127559593	491	-0.0636
18R00070	7	127569334	130618653	242	0.4994
18R00070	7	130627809	150370315	1523	0.05
18R00070	7	150385519	151494625	95	0.4841
18R00070	7	151507142	159118507	511	0.0455
18R00070	8	161472	23061816	1312	0.0404
18R00070	8	23069498	27069650	253	0.2214
18R00070	8	27083333	27306197	19	1.1176
18R00070	8	27319797	28205464	71	0.4077
18R00070	8	28206073	29871336	94	0.0854
18R00070	8	29910144	30511086	48	0.6004
18R00070	8	30531951	35268882	253	0.046
18R00070	8	35276623	35574743	24	0.7475
18R00070	8	35594042	39222367	201	0.1872
18R00070	8	39237438	39374730	12	1.329
18R00070	8	39392475	101260313	3106	0.2143
18R00070	8	101268157	102968972	114	0.6702
18R00070	8	102990496	123993466	1070	0.1409
18R00070	8	124001168	146294042	1298	0.3533
18R00070	9	204193	2613443	150	-0.2378
18R00070	9	2634371	6897381	291	0.1084
18R00070	9	6906978	33124815	1388	-0.3313
18R00070	9	33136111	107984733	2591	0.1653
18R00070	9	108005730	112200420	235	0.5441
18R00070	9	112217064	116059366	274	0.1503
18R00070	9	116060890	117782964	132	0.5301
18R00070	9	117793956	119457939	98	0.1839
18R00070	9	119467813	122826493	135	-0.1034
18R00070	9	122905681	132539957	765	0.2815
18R00070	9	132554491	141018925	650	-0.0808
18R00070	10	136361	73021137	3954	0.1036
18R00070	10	73028865	78182211	410	0.5719
18R00070	10	78200763	135434119	3559	0.1564
18R00070	11	210300	21264282	1479	0.1364
18R00070	11	21272754	26713494	233	-0.1298
18R00070	11	26720962	33307985	364	0.041
18R00070	11	33331503	34511081	77	0.4928
18R00070	11	34525844	43311692	363	0.005
18R00070	11	43325109	48487126	360	0.2172
18R00070	11	48511619	55560101	118	-0.0929
18R00070	11	55569825	62366474	490	0.2623
18R00070	11	62371439	62571812	20	1.0245
18R00070	11	62578312	62686700	10	0.2021
18R00070	11	62697962	87515817	1673	0.0654
18R00070	11	87528797	111756424	1320	-0.5007
18R00070	11	111781257	131445613	1257	-0.3656
18R00070	11	131457364	134927055	246	-0.5304
18R00070	12	163593	3683415	266	0.4052
18R00070	12	3702802	51273370	2728	0.0757
18R00070	12	51281386	51913343	53	0.3931
18R00070	12	51928287	53237878	100	0.8609
18R00070	12	53245634	55403901	171	0.0532
18R00070	12	55415718	58069216	244	0.4876
18R00070	12	58079280	62688060	207	0.0101
18R00070	12	62696554	72664763	629	0.2046
18R00070	12	72673006	103138394	1614	0.0206
18R00070	12	103179597	105002772	118	0.5455
18R00070	12	105011043	109883358	304	0.0602
18R00070	12	109886132	112403384	192	0.6885
18R00070	12	112428287	133779017	1358	-0.0098
18R00070	13	19296544	47374693	1970	0.0676
18R00070	13	47388444	94932703	2289	-0.0574
18R00070	13	94940894	100589759	429	0.1051
18R00070	13	100606156	113196158	751	0.3335
18R00070	13	113211960	114559637	118	0.9206
18R00070	13	114569190	115105238	37	0.5603
18R00070	14	19376762	25168412	437	0.1883
18R00070	14	25214187	29250290	159	-0.1081
18R00070	14	29258559	33284876	266	0.2576
18R00070	14	33292579	61857963	1672	-0.0161
18R00070	14	61866033	67024822	344	0.2385
18R00070	14	67032803	67137027	10	-0.9085
18R00070	14	67146757	79320743	990	0.2336
18R00070	14	79335694	88712849	420	0.0186
18R00070	14	88725463	100554617	792	0.1822
18R00070	14	100561840	106410478	482	0.4336
18R00070	14	106453638	107278711	64	-0.0776
18R00070	15	20102541	22558697	49	-0.9601
18R00070	15	22765628	24856572	68	-0.4098
18R00070	15	24886964	25092274	12	-1.0399
18R00070	15	25108806	27143562	144	0.028
18R00070	15	27183693	63063686	2485	-0.4389
18R00070	15	63073365	64592768	129	0.1727
18R00070	15	64606235	68643038	348	-0.4193
18R00070	15	68657773	70167271	101	0.0188
18R00070	15	70203108	102480829	2204	-0.3813
18R00070	16	106271	33537828	1921	0.2953
18R00070	16	33561788	54888139	519	-0.4863
18R00070	16	54945906	59777253	313	-0.2769
18R00070	16	59804045	67195891	296	-0.5946
18R00070	16	67201924	71486077	317	-0.1806
18R00070	16	71487264	90163070	1144	-0.4232
18R00070	17	51885	3336140	262	-0.2995
18R00070	17	3346477	4660399	102	0.0013
18R00070	17	4673088	32660104	1698	-0.4025
18R00070	17	32673092	38956124	432	0.3343
18R00070	17	38974486	48197576	664	-0.2802
18R00070	17	48212674	49036450	62	0.909
18R00070	17	49047486	49778999	46	0.05
18R00070	17	49790717	73273936	1388	-0.3296
18R00070	17	73281876	81098985	583	-0.021
18R00070	18	118760	2475144	150	-0.0303
18R00070	18	2488129	4074757	125	0.431
18R00070	18	4104633	18867204	666	0.1591
18R00070	18	18883483	22686773	257	0.4786
18R00070	18	22701519	46467417	1204	0.1309
18R00070	18	46482135	61916643	898	-0.2098
18R00070	18	61944491	68632693	280	-0.4247
18R00070	18	68665847	76526438	379	-0.1651
18R00070	18	76553567	78009973	101	0.0549
18R00070	19	266117	8177744	623	-0.2151
18R00070	19	8189066	38416637	1803	0.2039
18R00070	19	38425686	47809452	717	0.0302
18R00070	19	47823038	57592225	806	-0.314
18R00070	19	57607833	59038469	119	0.2616
18R00070	19	59047126	59092515	9	-0.4584
18R00070	20	67778	1551034	107	0.1938
18R00070	20	1568966	1580899	2	3.2299
18R00070	20	1598858	48479577	2795	0.2332
18R00070	20	48488357	62949090	911	0.7173
18R00070	21	9832448	15203308	52	-0.3796
18R00070	21	15347195	17956386	197	0.2136
18R00070	21	17961230	33228130	875	0.086
18R00070	21	33245400	48090258	1269	0.2393
18R00070	22	16133474	18641409	139	-0.2885
18R00070	22	18651614	19010449	11	-1.6168
18R00070	22	19023824	37272559	1543	0.2002
18R00070	22	37283496	51218950	1234	-0.3232
18R00070	23	61091	4934909	419	-0.0968
18R00070	23	4953662	6445262	75	0.408
18R00070	23	6467006	43688484	2148	-0.0955
18R00070	23	43698206	48669807	325	0.0322
18R00070	23	48670582	50841802	152	0.3891
18R00070	23	50851054	98844705	1948	0.0181
18R00070	23	98870264	101215363	152	0.3781
18R00070	23	101235237	155232863	3102	0.053
18R00070	24	2650450	59031421	638	-1.2765
18R00071	1	564424	10186902	616	0.0012
18R00071	1	10195115	12589186	179	0.6481
18R00071	1	12599003	17241750	252	0.2922
18R00071	1	17251967	17865365	43	0.8292
18R00071	1	17874116	142617943	6627	0.0144
18R00071	1	144009907	152847214	407	0.2574
18R00071	1	152855021	152957573	8	1.4793
18R00071	1	152975386	153189377	15	0.4834
18R00071	1	153201491	153780441	49	1.4865
18R00071	1	153792758	154132580	29	0.8538
18R00071	1	154140383	158027224	332	0.3128
18R00071	1	158043081	182475420	1719	0.0644
18R00071	1	182496640	183992267	117	0.9212
18R00071	1	184006986	225700520	2389	-0.0078
18R00071	1	225718232	226438529	51	0.6875
18R00071	1	226453182	234479060	535	-0.0456
18R00071	1	234496457	235629369	66	0.632
18R00071	1	235639349	243427508	486	-0.0892
18R00071	1	243438997	245925622	184	0.2013
18R00071	1	245936465	249212609	247	-0.1516
18R00071	2	30341	27283033	1450	0.5075
18R00071	2	27290970	33037605	432	0.7315
18R00071	2	33053724	44152978	828	0.548
18R00071	2	44173246	44947322	59	1.0431
18R00071	2	44959593	68961806	1443	0.5103
18R00071	2	68976072	69071706	8	1.766
18R00071	2	69081108	75752814	478	0.4954
18R00071	2	75771281	81555210	302	1.0557
18R00071	2	81628117	85994851	194	0.506
18R00071	2	86002237	88257759	91	-0.0202
18R00071	2	88297382	113621119	1055	0.2005
18R00071	2	113631898	114436428	42	1.018
18R00071	2	114457746	122135036	399	0.2161
18R00071	2	122145414	237960145	6636	-0.0543
18R00071	2	237968124	239549460	115	0.2828
18R00071	2	239565521	243041305	226	-0.063
18R00071	3	73914	241076	8	1.0081
18R00071	3	248593	12491735	789	0.0599
18R00071	3	12504022	13278630	51	0.6353
18R00071	3	13320807	32374999	1052	0.1047
18R00071	3	32385846	32544431	16	1.0788
18R00071	3	32567674	52004337	1336	0.094
18R00071	3	52019036	52741961	69	0.6925
18R00071	3	52767095	61397066	607	0.1297
18R00071	3	61429326	65428448	256	0.4707
18R00071	3	65438984	84733276	961	0.0885
18R00071	3	84746257	88217038	185	0.5121
18R00071	3	88260438	107029202	755	0.1681
18R00071	3	107049858	108475896	102	0.501
18R00071	3	108494598	112028057	173	0.0932
18R00071	3	112039661	114189707	155	0.7135
18R00071	3	114204096	148650734	2163	0.4928
18R00071	3	148668258	150416557	118	1.0571
[truncated: 2,377 more rows]
